# Supplementary material for: Spatial spillover of local general higher education expenditures on sustainable regional economic growth: A spatial econometric analysis
Source: PLoS One. 2023 Nov 13;18(11):e0292781. doi: 10.1371/journal.pone.0292781 (PMC10642808; doi:10.1371/journal.pone.0292781)
Supplement: S1 File — (XLSX) [file pone.0292781.s001.xlsx]

## Sheet: Sheet1
	a1	a2	a3	a4	a5	a6	a7	a8	a9	a10	a11	a12	a13	a14	a15	a16	a17	a18	a19	a20	a21	a22	a23	a24	a25	a26	a27	a28	a29	a30
Beijing	0	0.000108345	1.74395e-05	6.02766e-06	5.54826e-06	2.51375e-06	1.32968e-06	8.95316e-07	9.21034e-07	1.34987e-06	8.22191e-07	1.24051e-06	4.28571e-07	6.47402e-07	7.84903e-06	2.59958e-06	9.22217e-07	5.77379e-07	2.90098e-07	2.3859e-07	1.97611e-07	4.96416e-07	4.4095e-07	3.34268e-07	2.3376e-07	1.21331e-06	7.12461e-07	5.56236e-07	1.27908e-06	1.68801e-07
Tianjin	0.000108345	0	1.37539e-05	4.94363e-06	3.77182e-06	2.89012e-06	1.41277e-06	9.18992e-07	1.09505e-06	1.61247e-06	9.55125e-07	1.43457e-06	4.71338e-07	7.04909e-07	1.17405e-05	2.72013e-06	9.95947e-07	6.06954e-07	3.03885e-07	2.43363e-07	2.03475e-07	4.896e-07	4.2647e-07	3.35091e-07	2.3134e-07	1.14401e-06	6.45076e-07	5.05395e-07	1.09424e-06	1.56781e-07
Henbei	1.74395e-05	1.37539e-05	0	3.03989e-05	7.29796e-06	1.36225e-06	8.21662e-07	5.95355e-07	1.00437e-06	1.70041e-06	9.52073e-07	1.68847e-06	5.0355e-07	8.61851e-07	1.11349e-05	6.11338e-06	1.37146e-06	8.06553e-07	3.59949e-07	2.99993e-07	2.39707e-07	7.17648e-07	6.21979e-07	4.4755e-07	2.98899e-07	2.22717e-06	1.03432e-06	7.55691e-07	1.96737e-06	1.8262e-07
Shanxi	6.02766e-06	4.94363e-06	3.03989e-05	0	8.8152e-06	9.34742e-07	6.15714e-07	4.69087e-07	8.44794e-07	1.45005e-06	8.41032e-07	1.54886e-06	4.87123e-07	8.88717e-07	5.3032e-06	7.88421e-06	1.49387e-06	9.08915e-07	3.8505e-07	3.36932e-07	2.59991e-07	9.34143e-07	8.22794e-07	5.37313e-07	3.54998e-07	3.91049e-06	1.54894e-06	1.05594e-06	3.3313e-06	2.05831e-07
Inner Mongolia	5.54826e-06	3.77182e-06	7.29796e-06	8.8152e-06	0	9.99132e-07	7.08573e-07	5.61494e-07	5.34371e-07	7.79268e-07	5.15953e-07	7.92112e-07	3.22916e-07	5.12433e-07	2.25488e-06	2.08366e-06	7.49674e-07	5.24992e-07	2.64679e-07	2.43498e-07	1.92282e-07	6.00554e-07	5.87276e-07	3.72221e-07	2.73795e-07	1.79719e-06	1.3886e-06	1.04547e-06	3.78094e-06	2.47352e-07
Liaoning	2.51375e-06	2.89012e-06	1.36225e-06	9.34742e-07	9.99132e-07	0	1.28337e-05	3.88538e-06	7.37685e-07	7.76393e-07	5.99482e-07	6.56492e-07	3.23605e-07	3.83393e-07	1.63409e-06	7.3826e-07	4.54689e-07	3.17471e-07	1.96737e-07	1.54992e-07	1.3839e-07	2.48952e-07	2.22963e-07	1.91742e-07	1.42111e-07	4.31299e-07	3.0442e-07	2.59577e-07	4.44224e-07	1.16279e-07
Jilin	1.32968e-06	1.41277e-06	8.21662e-07	6.15714e-07	7.08573e-07	1.28337e-05	0	1.8739e-05	4.94256e-07	5.02815e-07	4.12969e-07	4.37394e-07	2.44696e-07	2.79111e-07	8.94747e-07	4.86834e-07	3.22103e-07	2.37088e-07	1.55961e-07	1.25877e-07	1.13601e-07	1.94298e-07	1.77895e-07	1.53091e-07	1.1742e-07	3.18029e-07	2.43666e-07	2.13345e-07	3.45828e-07	1.09055e-07
Heilongjiang	8.95316e-07	9.18992e-07	5.95355e-07	4.69087e-07	5.61494e-07	3.88538e-06	1.8739e-05	0	3.66664e-07	3.71414e-07	3.13353e-07	3.29726e-07	1.97263e-07	2.22012e-07	6.14329e-07	3.69908e-07	2.53287e-07	1.92633e-07	1.31102e-07	1.08109e-07	9.79628e-08	1.63662e-07	1.52348e-07	1.30537e-07	1.02612e-07	2.59214e-07	2.10027e-07	1.87307e-07	2.92672e-07	1.05627e-07
Shanghai	9.21034e-07	1.09505e-06	1.00437e-06	8.44794e-07	5.34371e-07	7.37685e-07	4.94256e-07	3.66664e-07	0	1.22206e-05	4.01796e-05	6.44135e-06	2.75079e-06	2.49696e-06	1.99931e-06	1.46832e-06	2.12048e-06	1.21795e-06	6.87257e-07	3.82246e-07	3.61668e-07	4.91695e-07	3.67161e-07	4.1918e-07	2.57575e-07	6.52492e-07	3.32738e-07	2.71325e-07	3.94091e-07	9.33518e-08
Jiangsu	1.34987e-06	1.61247e-06	1.70041e-06	1.45005e-06	7.79268e-07	7.76393e-07	5.02815e-07	3.71414e-07	1.22206e-05	0	1.47562e-05	5.51689e-05	2.23192e-06	4.1392e-06	3.92632e-06	3.39009e-06	4.95473e-06	1.96506e-06	7.89116e-07	4.63346e-07	4.05578e-07	7.29414e-07	5.22288e-07	5.66409e-07	3.27148e-07	1.10314e-06	4.77088e-07	3.74563e-07	5.77628e-07	1.1146e-07
Zhejiang	8.22191e-07	9.55125e-07	9.52073e-07	8.41032e-07	5.15953e-07	5.99482e-07	4.12969e-07	3.13353e-07	4.01796e-05	1.47562e-05	0	9.86831e-06	4.59809e-06	4.28243e-06	1.76819e-06	1.59759e-06	3.07208e-06	1.71095e-06	9.09299e-07	4.67626e-07	4.41397e-07	5.83012e-07	4.20115e-07	5.06052e-07	2.97792e-07	7.259e-07	3.55601e-07	2.88347e-07	4.07734e-07	9.5085e-08
Anhui	1.24051e-06	1.43457e-06	1.68847e-06	1.54886e-06	7.92112e-07	6.56492e-07	4.37394e-07	3.29726e-07	6.44135e-06	5.51689e-05	9.86831e-06	0	2.44391e-06	6.89525e-06	3.38576e-06	4.33e-06	1.01002e-05	2.95183e-06	9.60505e-07	5.54704e-07	4.70773e-07	9.22875e-07	6.31081e-07	7.0132e-07	3.8396e-07	1.36367e-06	5.41608e-07	4.19326e-07	6.3643e-07	1.16696e-07
Fujian	4.28571e-07	4.71338e-07	5.0355e-07	4.87123e-07	3.22916e-07	3.23605e-07	2.44696e-07	1.97263e-07	2.75079e-06	2.23192e-06	4.59809e-06	2.44391e-06	0	5.06312e-06	7.29777e-07	8.4447e-07	2.12555e-06	2.08544e-06	2.07013e-06	7.13991e-07	7.71957e-07	5.87662e-07	4.10712e-07	6.1571e-07	3.51821e-07	5.38585e-07	2.89457e-07	2.41569e-07	2.99254e-07	8.34029e-08
Jiangxi	6.47402e-07	7.04909e-07	8.61851e-07	8.88717e-07	5.12433e-07	3.83393e-07	2.79111e-07	2.22012e-07	2.49696e-06	4.1392e-06	4.28243e-06	6.89525e-06	5.06312e-06	0	1.23214e-06	2.01328e-06	1.53756e-05	1.17369e-05	2.44468e-06	1.01964e-06	8.58823e-07	1.27108e-06	7.72571e-07	1.15457e-06	5.42896e-07	1.17293e-06	4.99127e-07	3.95322e-07	5.08904e-07	1.09615e-07
Shandong	7.84903e-06	1.17405e-05	1.11349e-05	5.3032e-06	2.25488e-06	1.63409e-06	8.94747e-07	6.14329e-07	1.99931e-06	3.92632e-06	1.76819e-06	3.38576e-06	7.29777e-07	1.23214e-06	0	6.52613e-06	1.91337e-06	9.79208e-07	4.27978e-07	3.20181e-07	2.65674e-07	6.55687e-07	5.28586e-07	4.4317e-07	2.8328e-07	1.5435e-06	6.81683e-07	5.18112e-07	1.0388e-06	1.44218e-07
Henan	2.59958e-06	2.72013e-06	6.11338e-06	7.88421e-06	2.08366e-06	7.3826e-07	4.86834e-07	3.69908e-07	1.46832e-06	3.39009e-06	1.59759e-06	4.33e-06	8.4447e-07	2.01328e-06	6.52613e-06	0	4.66071e-06	1.98401e-06	6.22874e-07	4.91011e-07	3.72682e-07	1.40374e-06	1.02407e-06	7.92093e-07	4.50478e-07	5.04487e-06	1.19263e-06	8.24199e-07	1.66534e-06	1.66194e-07
Hubei	9.22217e-07	9.95947e-07	1.37146e-06	1.49387e-06	7.49674e-07	4.54689e-07	3.22103e-07	2.53287e-07	2.12048e-06	4.95473e-06	3.07208e-06	1.01002e-05	2.12555e-06	1.53756e-05	1.91337e-06	4.66071e-06	0	1.17406e-05	1.50281e-06	8.91323e-07	6.7497e-07	1.82369e-06	1.05721e-06	1.29182e-06	5.92435e-07	2.18132e-06	7.22241e-07	5.44108e-07	7.59063e-07	1.29573e-07
Hunan	5.77379e-07	6.06954e-07	8.06553e-07	9.08915e-07	5.24992e-07	3.17471e-07	2.37088e-07	1.92633e-07	1.21795e-06	1.96506e-06	1.71095e-06	2.95183e-06	2.08544e-06	1.17369e-05	9.79208e-07	1.98401e-06	1.17406e-05	0	3.14641e-06	1.69492e-06	1.14693e-06	2.66946e-06	1.3273e-06	2.42928e-06	8.75909e-07	1.66676e-06	6.6321e-07	5.16964e-07	6.12306e-07	1.25085e-07
Guangdong	2.90098e-07	3.03885e-07	3.59949e-07	3.8505e-07	2.64679e-07	1.96737e-07	1.55961e-07	1.31102e-07	6.87257e-07	7.89116e-07	9.09299e-07	9.60505e-07	2.07013e-06	2.44468e-06	4.27978e-07	6.22874e-07	1.50281e-06	3.14641e-06	0	3.80882e-06	4.7925e-06	1.04402e-06	6.75622e-07	1.68354e-06	8.10232e-07	5.80628e-07	3.39779e-07	2.89851e-07	3.02998e-07	9.31963e-08
Guangxi	2.3859e-07	2.43363e-07	2.99993e-07	3.36932e-07	2.43498e-07	1.54992e-07	1.25877e-07	1.08109e-07	3.82246e-07	4.63346e-07	4.67626e-07	5.54704e-07	7.13991e-07	1.01964e-06	3.20181e-07	4.91011e-07	8.91323e-07	1.69492e-06	3.80882e-06	0	8.44097e-06	1.52994e-06	1.05493e-06	4.59213e-06	2.34375e-06	5.90032e-07	4.027e-07	3.55453e-07	3.1978e-07	1.09586e-07
Hainan	1.97611e-07	2.03475e-07	2.39707e-07	2.59991e-07	1.92282e-07	1.3839e-07	1.13601e-07	9.79628e-08	3.61668e-07	4.05578e-07	4.41397e-07	4.70773e-07	7.71957e-07	8.58823e-07	2.65674e-07	3.72682e-07	6.7497e-07	1.14693e-06	4.7925e-06	8.44097e-06	0	7.86674e-07	5.81983e-07	1.54821e-06	1.05101e-06	3.9888e-07	2.77231e-07	2.47588e-07	2.33696e-07	8.83394e-08
Chongqing	4.96416e-07	4.896e-07	7.17648e-07	9.34143e-07	6.00554e-07	2.48952e-07	1.94298e-07	1.63662e-07	4.91695e-07	7.29414e-07	5.83012e-07	9.22875e-07	5.87662e-07	1.27108e-06	6.55687e-07	1.40374e-06	1.82369e-06	2.66946e-06	1.04402e-06	1.52994e-06	7.86674e-07	0	1.51013e-05	7.67898e-06	2.36727e-06	3.37019e-06	1.6787e-06	1.25956e-06	1.06967e-06	1.89509e-07
Sichuan	4.4095e-07	4.2647e-07	6.21979e-07	8.22794e-07	5.87276e-07	2.22963e-07	1.77895e-07	1.52348e-07	3.67161e-07	5.22288e-07	4.20115e-07	6.31081e-07	4.10712e-07	7.72571e-07	5.28586e-07	1.02407e-06	1.05721e-06	1.3273e-06	6.75622e-07	1.05493e-06	5.81983e-07	1.51013e-05	0	3.88265e-06	2.62145e-06	2.79563e-06	2.52132e-06	2.00145e-06	1.24169e-06	2.33516e-07
Guizhou	3.34268e-07	3.35091e-07	4.4755e-07	5.37313e-07	3.72221e-07	1.91742e-07	1.53091e-07	1.30537e-07	4.1918e-07	5.66409e-07	5.06052e-07	7.0132e-07	6.1571e-07	1.15457e-06	4.4317e-07	7.92093e-07	1.29182e-06	2.42928e-06	1.68354e-06	4.59213e-06	1.54821e-06	7.67898e-06	3.88265e-06	0	5.48725e-06	1.24937e-06	8.06478e-07	6.82173e-07	5.67752e-07	1.51817e-07
Yunnan	2.3376e-07	2.3134e-07	2.98899e-07	3.54998e-07	2.73795e-07	1.42111e-07	1.1742e-07	1.02612e-07	2.57575e-07	3.27148e-07	2.97792e-07	3.8396e-07	3.51821e-07	5.42896e-07	2.8328e-07	4.50478e-07	5.92435e-07	8.75909e-07	8.10232e-07	2.34375e-06	1.05101e-06	2.36727e-06	2.62145e-06	5.48725e-06	0	7.21652e-07	6.62125e-07	6.24376e-07	4.36034e-07	1.64547e-07
Shaanxi	1.21331e-06	1.14401e-06	2.22717e-06	3.91049e-06	1.79719e-06	4.31299e-07	3.18029e-07	2.59214e-07	6.52492e-07	1.10314e-06	7.259e-07	1.36367e-06	5.38585e-07	1.17293e-06	1.5435e-06	5.04487e-06	2.18132e-06	1.66676e-06	5.80628e-07	5.90032e-07	3.9888e-07	3.37019e-06	2.79563e-06	1.24937e-06	7.21652e-07	0	3.91247e-06	2.10353e-06	3.92003e-06	2.26498e-07
Gansu	7.12461e-07	6.45076e-07	1.03432e-06	1.54894e-06	1.3886e-06	3.0442e-07	2.43666e-07	2.10027e-07	3.32738e-07	4.77088e-07	3.55601e-07	5.41608e-07	2.89457e-07	4.99127e-07	6.81683e-07	1.19263e-06	7.22241e-07	6.6321e-07	3.39779e-07	4.027e-07	2.77231e-07	1.6787e-06	2.52132e-06	8.06478e-07	6.62125e-07	3.91247e-06	0	2.88382e-05	8.55577e-06	3.87916e-07
Qinghai	5.56236e-07	5.05395e-07	7.55691e-07	1.05594e-06	1.04547e-06	2.59577e-07	2.13345e-07	1.87307e-07	2.71325e-07	3.74563e-07	2.88347e-07	4.19326e-07	2.41569e-07	3.95322e-07	5.18112e-07	8.24199e-07	5.44108e-07	5.16964e-07	2.89851e-07	3.55453e-07	2.47588e-07	1.25956e-06	2.00145e-06	6.82173e-07	6.24376e-07	2.10353e-06	2.88382e-05	0	4.63351e-06	4.84472e-07
Ningxia	1.27908e-06	1.09424e-06	1.96737e-06	3.3313e-06	3.78094e-06	4.44224e-07	3.45828e-07	2.92672e-07	3.94091e-07	5.77628e-07	4.07734e-07	6.3643e-07	2.99254e-07	5.08904e-07	1.0388e-06	1.66534e-06	7.59063e-07	6.12306e-07	3.02998e-07	3.1978e-07	2.33696e-07	1.06967e-06	1.24169e-06	5.67752e-07	4.36034e-07	3.92003e-06	8.55577e-06	4.63351e-06	0	3.54284e-07
Xinjiang	1.68801e-07	1.56781e-07	1.8262e-07	2.05831e-07	2.47352e-07	1.16279e-07	1.09055e-07	1.05627e-07	9.33518e-08	1.1146e-07	9.5085e-08	1.16696e-07	8.34029e-08	1.09615e-07	1.44218e-07	1.66194e-07	1.29573e-07	1.25085e-07	9.31963e-08	1.09586e-07	8.83394e-08	1.89509e-07	2.33516e-07	1.51817e-07	1.64547e-07	2.26498e-07	3.87916e-07	4.84472e-07	3.54284e-07	0
