# Supplementary material for: Spatial spillover of local general higher education expenditures on sustainable regional economic growth: A spatial econometric analysis
Source: PLoS One. 2023 Nov 13;18(11):e0292781. doi: 10.1371/journal.pone.0292781 (PMC10642808; doi:10.1371/journal.pone.0292781)
Supplement: S2 File — (XLSX) [file pone.0292781.s002.xlsx]

## Sheet: Sheet1
Year	Region	Nominal per capita GDP (yuan)	Real per capita GDP (at the 2000 price level) (yuan)	Per capita GDP index (last year = 100)	Per capita GDP index (at the 2000 price level)	Nominal expenditure per student of local general higher education (yuan)	Real expenditure per student of local general higher education (yuan)	Consumer price index (last year = 100)	Consumer price index (at the 2000 price level)	Nominal total investment in fixed assets of the whole society (100 million yuan)	Real total investment in fixed assets of the whole society (at the 2000 price level) (100 million yuan)	Fixed asset price index (last year = 100)	Fixed asset price index (at the 2000 price level)	Capital stock (at the 2000 price level) (100 million yuan)）	Capital investment level (%)	Provincial GDP (100 million yuan)	Secondary industry's value-added (100 million yuan)	Industrial structure（%）	Urbanization level (%)	Scale of students enrolled in local general higher education （thousand people）	Amount of foreign direct investment (Ten thousand U.S. dollars)	RMB exchange rate	Amount of foreign direct investment (ten thousand yuan)	Foreign direct investment level (%)	Mileage of railway network operation (km)	Density of the railway network	Provincial area (million square kilometers)	LnPGDP	LnLGHE	LnK	LnInd	LnUrb	LnFdi	LnWay
2000	Beijing	22459.7	22459.7	106.8	1	20597.9	20597.9	103.5	1	1280.46	1280.46	101	1	12804.6	390.646	3277.8	1023.7	31.2313	77.54	111.265	245800	827.84	2034830	8.20907	1100	654.762	1.68	10.0195	9.93294	5.9678	3.44142	4.35079	2.10524	6.48427
2001	Beijing	25523	23965.3	106.5	1.065	20796	20164.8	103.1	1.0313	1513.32	1504.29	100.6	1.006	13079.6	338.719	3861.5	1127.2	29.1907	78.06	135.184	177000	827.7	1465030	3.94831	1200	714.286	1.68	10.0844	9.91169	5.82517	3.37385	4.35748	1.37329	6.57128
2002	Beijing	28449	24462.2	109.2	1.16298	26859.8	26527.5	98.2	1.01253	1796.14	1778.31	100.4	1.01002	13602.3	300.557	4525.7	1235.1	27.2908	78.56	158.292	179000	827.7	1481580	3.42135	1100	654.762	1.68	10.1049	10.1859	5.70564	3.30655	4.36386	1.23004	6.48427
2003	Beijing	32061	25478.7	108.2	1.25834	24578.5	24218.6	100.23	1.01486	2169.26	2101.5	102.2	1.03224	14398	273.352	5267.2	1456.4	27.6504	79.07	190.8	214700	827.7	1777070	3.53733	1100	654.762	1.68	10.1456	10.0949	5.61076	3.31964	4.37033	1.26337	6.48427
2004	Beijing	37058	26436.1	111.4	1.4018	27399.3	26744.1	100.952	1.0245	2528.21	2348.49	104.29	1.07653	15364.3	245.73	6252.5	1773.7	28.3679	79.52	221.963	308400	827.68	2552570	4.21196	1100	654.762	1.68	10.1825	10.1941	5.50423	3.34526	4.37601	1.43793	6.48427
2005	Beijing	45443.7	29796.1	108.8	1.52515	26451.7	25450.1	101.451	1.03936	2827.23	2607.73	100.71	1.08417	16497	230.734	7149.8	1907.4	26.6777	83.62	222.903	352600	819.17	2888390	4.14432	1100	654.762	1.68	10.3021	10.1445	5.44127	3.28383	4.42628	1.42174	6.48427
2006	Beijing	50467	30219	109.5	1.67004	28127.2	26823.4	100.886	1.04861	3296.38	3028.35	100.4	1.08851	17941.7	213.922	8387	2072.1	24.7061	84.33	248.63	455200	797.18	3628760	4.47014	1100	654.762	1.68	10.3162	10.197	5.36561	3.20705	4.43474	1.49742	6.48427
2007	Beijing	58204	31683.4	110	1.83705	28345	26395.1	102.405	1.07388	3907.2	3491.73	102.8	1.11899	19711	189.065	10425.5	2413.4	23.149	84.5	333.435	506600	760.4	3852190	3.91212	1100	654.762	1.68	10.3635	10.1809	5.24209	3.14195	4.43675	1.36408	6.48427
2008	Beijing	63029	32614	105.2	1.93257	31416.1	27845.8	105.062	1.12822	3814.73	3163.01	107.78	1.20604	20981.8	177.614	11813.1	2526.7	21.389	84.9	336.916	608200	694.51	4224010	3.80028	1200	714.286	1.68	10.3925	10.2344	5.17961	3.06288	4.44147	1.33507	6.57128
2009	Beijing	70452	34851.8	104.6	2.02147	36674.5	33015.1	98.4583	1.11084	4616.92	3942.49	97.1	1.17107	22910	177.584	12900.9	2736.4	21.2109	85	348.676	612100	683.1	4181260	3.4405	1200	714.286	1.68	10.4589	10.4047	5.17945	3.05452	4.44265	1.23562	6.57128
2010	Beijing	73856	34862.4	104.8	2.1185	42216.8	37113.6	102.4	1.1375	5402.95	4501.17	102.5	1.20034	25211.8	168.483	14964	3233.1	21.6059	85.96	317.001	636400	676.95	4308110	3.05246	1200	714.286	1.68	10.4592	10.5217	5.12683	3.07296	4.45388	1.11595	6.57128
2011	Beijing	81658	37134	103.8	2.19901	51254.1	42652.9	105.636	1.20166	5578.93	4398.8	105.66	1.26828	27190.3	158.186	17188.8	3563.3	20.7304	86.2	312.932	705400	645.88	4556040	2.80338	1200	714.286	1.68	10.5223	10.6609	5.06377	3.0316	4.45667	1.03083	6.57128
2012	Beijing	87475	37921.2	104.9	2.30676	55552.3	44770.3	103.258	1.24083	6112.37	4757.55	101.3	1.28477	29337.6	154.208	19024.7	3856	20.2684	86.29	330.668	804160	631.25	5076260	2.83917	1300	773.81	1.68	10.5433	10.7093	5.0383	3.00906	4.45771	1.04351	6.65133
2013	Beijing	94648	39002.6	105.2	2.42671	55382.5	43207.6	103.296	1.28178	6847.06	5334.73	99.9	1.28349	31855.9	150.729	21134.6	4168.3	19.7226	86.39	342.255	852418	619.32	5279190	2.66615	1300	773.81	1.68	10.5714	10.6738	5.01548	2.98177	4.45887	0.980635	6.65133
2014	Beijing	99995	39169.2	105.2	2.5529	66906.1	51365.8	101.6	1.30254	6924.23	5394.86	100	1.28349	34192.6	149.143	22926	4433	19.3361	86.5	346.386	904085	614.28	5553610	2.60356	1284.75	764.734	1.68	10.5756	10.8467	5.00491	2.96198	4.46014	0.95688	6.63953
2015	Beijing	106497	39541.4	105.5	2.69331	67115.9	50590.9	101.846	1.32664	7495.99	5985.18	97.58	1.25243	36895.3	148.897	24779.1	4419.8	17.8368	86.71	337.648	1300000	622.84	8094650	3.51718	1284.75	764.734	1.68	10.5851	10.8315	5.00325	2.88126	4.46257	1.25766	6.63953
2016	Beijing	118198	41284.9	106.3	2.86299	65322.3	48559.1	101.399	1.34521	7943.89	6364.44	99.66	1.24817	39717.8	146.879	27041.2	4665.8	17.2544	86.76	334.468	1300000	664.23	8653970	3.37135	1264.3	752.56	1.68	10.6283	10.7905	4.98961	2.84807	4.46315	1.21531	6.62348
2017	Beijing	128994	42212.6	106.735	3.05582	78335.4	57141.3	101.91	1.37091	8370.44	6406.97	104.67	1.30646	42311.8	141.592	29883	5049.4	16.8972	86.93	327.713	2400000	675.18	16426500	5.86348	1264.25	752.532	1.68	10.6505	10.9533	4.95295	2.82715	4.4651	1.76874	6.62344
2018	Beijing	140211	42844.2	107.094	3.27259	74592	53088.8	102.488	1.40504	7910.06	5834.06	103.78	1.35584	44083.9	133.16	33106	5477.4	16.545	87.09	339.97	1700000	661.74	11455300	3.77814	1264.25	752.532	1.68	10.6653	10.8797	4.89155	2.80609	4.46694	1.32923	6.62344
2019	Beijing	164222	47118.4	106.5	3.4853	80782.1	56207.3	102.292	1.43722	7712.31	5571.32	102.098	1.38429	45423.2	128.151	35445.1	5667.4	15.9892	87.35	339.637	1400000	689.85	9804830	2.77198	1366.96	813.669	1.68	10.7604	10.9368	4.85321	2.77192	4.46992	1.01956	6.70155
2020	Beijing	164889	46748.8	101.2	3.52713	70639.2	48328.4	101.7	1.46165	7881.98	5608.44	101.524	1.40538	46671	129.846	35943.3	5739.1	15.9671	87.55	349.764	1400000	689.76	9725620	2.69389	1404	835.714	1.68	10.7525	10.7858	4.86635	2.77053	4.47221	0.990986	6.72829
2021	Beijing	183980	48075	108.5	3.82693	81396.6	55082.3	101.1	1.47773	8268.2	5749.23	102.331	1.43814	47939.8	119.047	40269.6	7268.6	18.0498	87.5	355.909	1600000	645.15	10039600	2.49309	1501.73	893.885	1.68	10.7805	10.9166	4.77952	2.89314	4.47164	0.913523	6.79558
2000	Tianjin	17993.2	17993.2	110	1	16446.6	16446.6	99.6	1	610.94	610.94	99.9	1	6109.4	383.829	1591.7	794.8	49.934	53.2	72.706	256000	827.84	2119270	12.9274	500	442.478	1.13	9.79775	9.70787	5.9502	3.9107	3.97406	2.55935	6.09239
2001	Tianjin	20154	18388.7	109.6	1.23081	14579.2	14406.3	101.2	1.012	704.996	707.118	99.5	0.997	6230.02	354.603	1756.9	858.8	48.8816	53.31	97.384	322000	827.7	2665190	13.8878	700	619.469	1.13	9.81949	9.57542	5.871	3.8894	3.97612	2.63101	6.42886
2002	Tianjin	22380	18183.2	112.3	1.096	13878.8	13767.9	99.6	1.00805	807.51	814.01	99.7	0.992015	6445.94	334.524	1926.9	931.5	48.3419	53.74	130.352	380600	827.7	3150230	14.647	700	619.469	1.13	9.80825	9.5301	5.81271	3.8783	3.98416	2.68424	6.42886
2003	Tianjin	26532	18843.2	114.4	1.40804	18909.1	18566.8	101.027	1.01844	1039.39	1021.3	102.59	1.01771	6848.44	303.323	2257.8	1137.6	50.3853	54.38	140.316	163300	827.7	1351630	5.2429	700	619.469	1.13	9.84391	9.82913	5.7148	3.9197	3.996	1.65687	6.42886
2004	Tianjin	31550	19501.3	114.9	1.61784	15961.5	15327.7	102.255	1.04135	1245.66	1140.39	107.33	1.09231	7331.38	279.706	2621.1	1348.3	51.4402	54.31	168.663	247200	827.68	2046020	6.57681	700	619.469	1.13	9.87824	9.63742	5.63374	3.94042	3.99471	1.88355	6.42886
2005	Tianjin	35783.2	19590.6	112.9	1.82654	14846	14038.9	101.549	1.05749	1495.14	1353.1	101.16	1.10498	7980.67	252.665	3158.6	1630.5	51.621	75.11	249.508	332900	819.17	2727020	6.98225	700	619.469	1.13	9.8828	9.54959	5.53206	3.94393	4.31895	1.94337	6.42886
2006	Tianjin	41163	20139.4	111.9	2.0439	12099.7	11271.7	101.512	1.07346	1820.52	1636.11	100.7	1.11271	8850.63	250.145	3538.2	1834.5	51.8484	75.73	288.022	413100	797.18	3293150	7.37921	700	619.469	1.13	9.91043	9.33005	5.52204	3.94832	4.32717	1.99867	6.42886
2007	Tianjin	46122	20238.2	111.5	2.27895	15039.9	13443.4	104.215	1.11876	2353.15	2061.2	102.6	1.14164	10062.2	241.972	4158.4	2123.6	51.0677	76.31	365.401	527800	760.4	4013390	7.64054	700	619.469	1.13	9.91533	9.50624	5.48882	3.93315	4.3348	2.03347	6.42886
2008	Tianjin	55473	21503	113.2	2.57977	16623.5	14097.6	105.404	1.17917	3389.79	2719.07	109.2	1.24667	11815.3	227.988	5182.4	2659.7	51.3218	77.23	368.458	742000	694.51	5153260	7.66968	800	707.965	1.13	9.97595	9.55376	5.42929	3.93812	4.34679	2.03727	6.56239
2009	Tianjin	62574	21832.2	111.1	2.86613	17207.8	14736	99.0252	1.16774	4738.2	3894.13	97.6	1.21675	14575.1	255.274	5709.6	2808.7	49.1926	78.01	420.288	902000	683.1	6161560	8.19155	800	707.965	1.13	9.99114	9.59805	5.54234	3.89574	4.35684	2.1031	6.56239
2010	Tianjin	72994	22800.2	111.7	3.20147	22794.6	18851.2	103.55	1.20919	6278.09	5030.42	102.57	1.24802	18206.3	266.533	6830.8	3259.7	47.7206	79.55	389.881	1100000	676.95	7344230	7.96169	800	707.965	1.13	10.0345	9.84433	5.5855	3.86536	4.37639	2.07464	6.56239
2011	Tianjin	85213	24000.8	110.9	3.55043	28545.7	22515.3	104.852	1.26784	7067.67	5357.7	105.7	1.31916	21816.2	268.921	8112.5	3756.3	46.3026	80.43	473.877	1300000	645.88	8432610	7.45768	900	796.46	1.13	10.0858	10.022	5.59442	3.8352	4.38739	2.00924	6.68018
2012	Tianjin	93173	24031.8	109.2	3.87707	33253.7	25531.7	102.726	1.30245	7934.78	6018.03	99.95	1.3185	25739.9	284.639	9043	4134	45.7149	81.55	452.305	1500000	631.25	9479060	7.35159	900	796.46	1.13	10.0871	10.1477	5.65122	3.82242	4.40122	1.99492	6.68018
2013	Tianjin	100105	23907.2	108	4.18723	32154.8	23950.3	103.08	1.34256	9130.25	6959.51	99.5	1.31191	30228.4	303.943	9945.4	4407.1	44.3129	82.29	437.886	1700000	619.32	10422500	7.21681	1000	884.956	1.13	10.0819	10.0837	5.71684	3.79128	4.41025	1.97641	6.78554
2014	Tianjin	105231	23664.2	106.2	4.44684	26737.8	19553.8	101.9	1.3674	10518.2	7977.58	100.5	1.31847	35304	331.786	10640.6	4615.5	43.3763	82.55	485.155	1900000	614.28	11589500	7.36919	970.927	859.227	1.13	10.0717	9.88093	5.80449	3.76991	4.4134	1.99731	6.75603
2015	Tianjin	107960	22766.8	106.638	4.742	29016	20873.4	101.66	1.3901	11832	8983.92	99.89	1.31702	40898.8	375.925	10879.5	4489.6	41.2666	82.88	479.865	2100000	622.84	13163400	7.95938	1043.74	923.666	1.13	10.0331	9.94623	5.92939	3.72005	4.41739	2.07435	6.82835
2016	Tianjin	115053	22569.8	107.5	5.09765	29079.7	20490.9	102.089	1.41915	12779.4	9764.79	99.37	1.30872	46737.3	407.219	11477.2	4368	38.0581	83.27	490.335	1000000	664.23	6709020	3.75112	1060.9	938.85	1.13	10.0244	9.92774	6.00935	3.63911	4.42209	1.32205	6.84466
2017	Tianjin	118944	22585.1	103.312	5.26647	36545.1	25219.2	102.112	1.4491	11288.9	8272.67	104.27	1.3646	50523.2	405.789	12450.6	4564.1	36.6577	83.57	482.565	1100000	675.18	7162200	3.86119	1148.86	1016.69	1.13	10.025	10.1354	6.00583	3.60162	4.42568	1.35098	6.92431
2018	Tianjin	120711	22100.7	103.71	5.46186	36998.1	25043.5	101.951	1.47735	10656.7	7472.4	104.51	1.42615	53145.4	397.708	13362.9	4835.3	36.1845	83.95	483.805	485104	661.74	3210130	1.70664	1153.43	1020.73	1.13	10.0034	10.1284	5.98572	3.58863	4.43022	0.534527	6.92827
2019	Tianjin	90370.6	15818.1	104.6	5.71311	34723.5	22890.4	102.676	1.51695	12052.8	8308.51	101.718	1.45065	56351.9	400.924	14055.5	4947.2	35.1976	84.31	502.606	473161	689.85	3264100	2.31426	1185.27	1048.91	1.13	9.66891	10.0385	5.99377	3.56098	4.4345	0.83909	6.95551
2020	Tianjin	101614	17557.9	101.3	5.78738	33814.9	21854.3	102	1.54729	12414.4	8395.79	101.929	1.47864	59337.9	423.6	14008	4911.8	35.0642	84.7	512.699	473500	689.76	3266010	2.319	1186	1049.56	1.13	9.77326	9.99215	6.04879	3.55718	4.43912	0.841136	6.95613
2021	Tianjin	113732	18366.1	107	6.19249	31774.7	20272.2	101.3	1.5674	13010.2	8597.43	102.342	1.51327	62238.9	396.552	15695	5854.3	37.3004	84.88	565.511	538900	645.15	3476710	2.21517	1190.57	1053.6	1.13	9.81826	9.91701	5.98281	3.619	4.44124	0.795329	6.95997
2000	Hebei	7662.76	7662.76	108.6	1	11170.4	11170.4	99.7	1	1816.79	1816.79	101.1	1	18167.9	392.548	4628.2	2146.7	46.383	26.09	194.583	102400	827.84	847708	1.66578	3600	191.795	18.77	8.94413	9.32102	5.97266	3.83693	3.26155	0.510293	5.25643
2001	Hebei	8362	7742.59	108	1.08	12525	12468.9	100.5	1.0045	1912.53	1914.45	99.9	0.999	18338.2	362.208	5062.9	2293.5	45.3001	28.65	279.988	75700	827.7	626569	1.13576	4600	245.072	18.77	8.95449	9.43099	5.89222	3.81331	3.35515	0.127302	5.50155
2002	Hebei	9115	7735.85	109.1	1.17828	11461.3	11524	99	0.994555	2020.38	2032.57	102.26	0.994005	18610.3	337.211	5518.9	2467.7	44.7136	32.8	397.222	82400	827.7	682025	1.13326	4600	245.072	18.77	8.95362	9.35219	5.82071	3.80028	3.49043	0.125098	5.50155
2003	Hebei	10513.2	8038.32	111	1.30789	11114	10937.5	102.175	1.01614	2477.98	2437.83	99.5	1.01647	19261.6	304.117	6333.6	2922.7	46.146	33.52	528.351	111600	827.7	923713	1.3346	4700	250.4	18.77	8.99198	9.29995	5.71741	3.83181	3.51214	0.288632	5.52306
2004	Hebei	12918	8795.17	112.3	1.46876	10499	9911.04	104.25	1.05932	3218.76	2959.17	107.01	1.08772	20371.6	268.45	7588.6	3467.9	45.6988	35.83	653.602	162300	827.68	1343320	1.58455	4700	250.4	18.77	9.08196	9.2014	5.59267	3.82207	3.57879	0.4603	5.52306
2005	Hebei	14782.3	8930.29	112.7	1.65529	9977.12	9251.86	101.799	1.07839	4139.69	3736.7	101.85	1.10785	22152.6	252.498	8773.4	4123.9	47.0046	37.69	713.587	191300	819.17	1567070	1.56518	4700	250.4	18.77	9.0972	9.13258	5.5314	3.85024	3.62939	0.448001	5.52306
2006	Hebei	16962	9100.46	112.6	1.86386	9999.2	9118.23	101.693	1.09662	5470.24	4855.18	101.7	1.12668	24881.2	247.746	10043	4771.9	47.5147	38.77	686.437	201400	797.18	1605520	1.40005	4800	255.727	18.77	9.11608	9.11803	5.51241	3.86104	3.65765	0.336508	5.54411
2007	Hebei	19877	9479.49	112.5	2.09684	10981.7	9566.46	104.68	1.14794	6884.68	5886.89	103.8	1.16949	28379.5	233.52	12152.9	5849.5	48.1325	40.25	876.237	241600	760.4	1837130	1.3501	4800	255.727	18.77	9.15689	9.16602	5.45327	3.87396	3.69511	0.300179	5.54411
2008	Hebei	23239	10139.8	109.3	2.29185	13378.5	10974	106.2	1.21911	8866.56	6916.2	109.62	1.282	32571.2	229.373	14200.1	6981.5	49.1651	41.9	913.131	341900	694.51	2374530	1.48297	4900	261.055	18.77	9.22422	9.30328	5.43535	3.89518	3.73529	0.394047	5.56473
2009	Hebei	24581	9812.8	109.3	2.50499	12364.2	10211.5	99.3215	1.21082	12269.8	9917.96	96.5	1.23713	39362.4	257.154	15306.9	7164.4	46.805	43.74	985.803	359800	683.1	2457790	1.42601	4900	261.055	18.77	9.19144	9.23127	5.54968	3.84599	3.77826	0.35488	5.56473
2010	Hebei	28668	10347.5	110.6	2.77052	13690.2	10969.8	103.074	1.24799	15083.3	11757.2	103.7	1.2829	47340.8	262.952	18003.6	8470.5	47.0489	44.5	999.094	383100	676.95	2593400	1.27163	4900	261.055	18.77	9.2445	9.3029	5.57197	3.85119	3.79549	0.2403	5.56473
2011	Hebei	33969	11176.7	109.7	3.03926	15626.8	11846.3	105.696	1.31913	16389.3	12109.2	105.5	1.35346	54905.2	256.75	21384.7	10275.5	48.0507	45.59	1044.17	468100	645.88	3023360	1.23323	5200	277.038	18.77	9.32159	9.37977	5.5481	3.87226	3.81969	0.209637	5.62415
2012	Hebei	36584	11053.4	108.9	3.30976	22260.8	16447.7	102.597	1.35342	19661.3	14486.1	100.28	1.35725	64120.4	277.848	23077.5	10919.7	47.3175	46.6	1075.78	580486	631.25	3664320	1.37886	5600	298.348	18.77	9.31049	9.70794	5.62708	3.85688	3.8416	0.321257	5.69826
2013	Hebei	38909	10935.7	107.5	3.55799	18847.2	13525.2	102.964	1.39349	23194.2	17106.2	99.9	1.3559	75071.1	309.449	24259.6	11178.4	46.0783	48.02	1158.37	644720	619.32	3992880	1.40382	6300	335.642	18.77	9.29979	9.51231	5.73479	3.83034	3.87162	0.339197	5.81605
2014	Hebei	39984	10621.8	105.8	3.76435	18862.8	13307.6	101.7	1.41745	26671.9	19631.8	100.2	1.35861	87496.1	347.084	25208.9	11476.9	45.5272	49.36	1134.53	637196	614.28	3914170	1.33039	6252.77	333.126	18.77	9.27066	9.49609	5.84957	3.81831	3.89914	0.285472	5.80852
2015	Hebei	40255	10078.9	106.1	3.99398	21877.7	15301.4	100.874	1.42979	29448.3	22124.5	97.97	1.33103	101221	383.436	26398.4	11519.5	43.6371	51.67	1111.68	617750	622.84	3847590	1.29087	6958.11	370.704	18.77	9.2182	9.6357	5.94917	3.77591	3.94488	0.255316	5.9154
2016	Hebei	43062	10161.9	106.1	4.23761	23439.3	16149.7	101.511	1.45138	31750	23995.3	99.41	1.32317	115499	405.628	28474.1	12332.3	43.3106	53.87	1174.3	735388	664.23	4884670	1.52311	6956	370.591	18.77	9.2264	9.68966	6.00544	3.7684	3.98657	0.420754	5.9151
2017	Hebei	45387	10113.8	105.9	4.48763	22552.5	15274.4	101.729	1.47648	33406.8	23655.5	106.73	1.41222	128067	417.961	30640.8	12778	41.7026	55.74	1217.86	848951	675.18	5731950	1.68506	7162.02	381.567	18.77	9.22166	9.63393	6.03539	3.73056	4.0207	0.521801	5.94429
2018	Hebei	47772.2	10043.9	105.988	4.75633	23211.3	15344.7	102.449	1.51266	35411.2	23876.2	105.02	1.48312	139648	429.759	32494.6	12904.1	39.7115	57.33	1311.86	908110	661.74	6009330	1.66878	7361.81	392.212	18.77	9.21472	9.63853	6.06322	3.68164	4.04882	0.512093	5.9718
2019	Hebei	46347.9	9175.58	106.2	5.05122	25473.3	16357.5	102.952	1.55728	37712.9	24696.2	102.964	1.52708	150938	431.516	34978.6	13393.7	38.2911	58.77	1422.58	985000	689.85	6795020	1.93565	7791.29	415.093	18.77	9.1243	9.70244	6.06731	3.64522	4.07363	0.660443	6.0285
2020	Hebei	48564	9280.22	103.6	5.23307	27628.6	17376.7	102.1	1.58998	38919.8	24897.5	102.365	1.5632	161346	448.011	36013.8	13765.1	38.2217	60.07	1477.9	1100000	689.76	7483900	2.06698	7941	423.069	18.77	9.13564	9.76289	6.10482	3.6434	4.09551	0.726089	6.04754
2021	Hebei	54172	9720.06	106.5	5.57322	25397.5	15815.3	101	1.60588	40087.3	24832.9	103.268	1.61428	170690	422.59	40391.3	16364.2	40.5142	61.14	1644.31	1100000	645.15	7283740	1.8033	8121.6	432.69	18.77	9.18195	9.66873	6.0464	3.70165	4.11317	0.589618	6.07002
2000	Shanxi	5137.05	5137.05	108.1	1	9918.47	9918.47	103.9	1	548.16	548.16	101.8	1	12676.8	686.829	1845.7	858.4	46.5081	35.89	114.577	22500	827.84	186264	1.13312	2500	159.949	15.63	8.54423	9.20215	6.53208	3.83963	3.58046	0.124975	5.07485
2001	Shanxi	5460	5013.77	108.9	1.089	10982.7	11001.4	99.8	0.9983	663.58	652.488	101.7	1.017	12875.4	634.41	2029.5	956	47.1052	35.08	147.423	23400	827.7	193682	0.954318	3100	198.337	15.63	8.51994	9.30578	6.4527	3.85238	3.55763	-0.046758	5.28997
2002	Shanxi	6146	5034.53	112.1	1.22077	10793.3	10992	98.4	0.981928	813.36	795.785	100.5	1.02208	13227.4	568.968	2324.8	1134.3	48.7913	38.09	195.317	24900	827.7	206097	0.886516	3100	198.337	15.63	8.52408	9.30492	6.34382	3.88755	3.63995	-0.120456	5.28997
2003	Shanxi	7435	5337.79	114.1	1.59487	10833.6	10835.8	101.824	0.999799	1100.86	1046.51	105.21	1.05193	13960.6	489.106	2854.3	1520.7	53.2775	38.81	227.227	22000	827.7	182094	0.637756	3100	198.337	15.63	8.58257	9.29061	6.19258	3.97551	3.65868	-0.4498	5.28997
2004	Shanxi	9150	5737.15	114.5	1.3929	11130.8	10690.4	104.14	1.04119	1443.88	1304.63	102.92	1.10674	15362.8	439.44	3496	1931.6	55.2517	39.63	274.743	9000	827.68	74491.2	0.208579	3100	198.337	15.63	8.65472	9.2771	6.0855	4.0119	3.67959	-1.56744	5.28997
2005	Shanxi	12495	7001.35	111.9	1.78466	11624.4	10913.5	102.3	1.06514	1826.58	1602.51	102.99	1.13983	17649.2	432.642	4079.4	2389.5	58.5748	42.11	316.037	27500	819.17	225272	0.532491	3200	204.734	15.63	8.85386	9.29776	6.06991	4.0703	3.74029	-0.630189	5.32171
2006	Shanxi	14123	7116.52	111.2	1.98454	11371.6	10463.8	102.032	1.08676	2255.74	1949.77	101.5	1.15692	20944.8	444.348	4713.6	2799.3	59.3877	43.01	344.221	47200	797.18	376269	0.771263	3100	198.337	15.63	8.87017	9.25568	6.09661	4.08409	3.76143	-0.259726	5.28997
2007	Shanxi	16945	7509.68	113.7	2.25642	11041.3	9710.21	104.626	1.13708	2861.46	2375.92	104.1	1.20436	25186	424.322	5935.6	3602.3	60.6897	44.03	410.577	134300	760.4	1021220	1.69512	3100	198.337	15.63	8.92395	9.18093	6.05049	4.10577	3.78487	0.527754	5.28997
2008	Shanxi	20398	8401.47	107.6	2.42791	11788.1	9671.62	107.194	1.21883	3531.16	2588.49	113.27	1.36418	30489.4	422.115	7223	4389	60.7642	45.11	466.415	102300	694.51	710484	0.971216	3300	211.132	15.63	9.03616	9.17695	6.04528	4.107	3.8091	-0.029206	5.35248
2009	Shanxi	21522	8450.35	104.9	2.54688	10594.9	8729.33	99.5806	1.21371	4943.16	3693.73	98.1	1.33826	37328.6	522.254	7147.6	4091.2	57.2388	45.99	585.72	49300	683.1	336768	0.457671	3500	223.928	15.63	9.04196	9.07444	6.25815	4.04723	3.82842	-0.781605	5.41132
2010	Shanxi	26283	9280.31	111.2	2.83213	12559.9	10045	103.019	1.25037	6063.17	4371.1	103.65	1.3871	46080.2	517.529	8903.9	5349.6	60.0815	48.05	619.375	71400	676.95	483342	0.525323	3800	243.122	15.63	9.13565	9.21483	6.24907	4.0957	3.87224	-0.643742	5.49356
2011	Shanxi	31357	10028.9	110.4	3.12667	14888.9	11317.9	105.213	1.31551	7073.06	4833.78	105.49	1.46326	54437.3	499.682	10894.4	6750.2	61.9603	49.79	646.42	207300	645.88	1338910	1.19146	3800	243.122	15.63	9.21323	9.33414	6.21397	4.12649	3.90781	0.175179	5.49356
2012	Shanxi	33628	9813.16	109.6	3.42683	19660	14580.2	102.498	1.3484	8863.26	5985.99	101.19	1.48067	64805.7	554.696	11683.1	6852.7	58.6548	51.32	674.348	250379	631.25	1580520	1.30483	3800	243.122	15.63	9.19148	9.58742	6.31842	4.07167	3.93808	0.266073	5.49356
2013	Shanxi	34984	9417.77	108.4	3.71468	19629.9	14125.7	103.061	1.38966	11031.9	7413.55	100.5	1.48807	76515	638.306	11987.2	6684.3	55.762	52.88	758.151	280667	619.32	1738230	1.37244	3800	243.122	15.63	9.15035	9.55575	6.45882	4.02109	3.96803	0.31659	5.49356
2014	Shanxi	35070	9043.03	104.4	3.87813	19318.2	13674.4	101.7	1.41273	12354.5	8335.72	99.6	1.48212	86884.3	718.366	12094.7	6378	52.7338	54.3	756.531	295186	614.28	1813270	1.42089	4979.52	318.587	15.63	9.10975	9.52328	6.57698	3.96526	3.99452	0.351283	5.7639
2015	Shanxi	34918.7	8775.84	102.6	3.97896	25369.5	17850.7	100.598	1.42121	14074.2	9670.03	98.2	1.45544	91649.3	774.3	11836.4	5219.7	44.0987	55.87	730.72	286985	622.84	1787460	1.40012	5085.78	325.386	15.63	9.07976	9.7898	6.65196	3.78643	4.02303	0.336558	5.78501
2016	Shanxi	35532	8586.52	104	4.13812	23494.9	16356.7	101.073	1.43641	14198	9751.21	100.04	1.45602	87784.9	734.823	11946.4	5113.6	42.8045	57.27	762.13	233242	664.23	1549260	1.18714	5293.4	338.669	15.63	9.05795	9.70239	6.59963	3.75664	4.04778	0.171547	5.82502
2017	Shanxi	42060	9543.71	106.5	4.40709	23663.2	16293	101.112	1.45236	6040.54	3903.15	106.29	1.54761	84089.8	580.558	14484.3	6635.3	45.8103	58.59	790.11	169049	675.18	1141390	0.73503	5316.82	340.168	15.63	9.16364	9.69849	6.36399	3.82451	4.07056	-0.307844	5.82944
2018	Shanxi	45328	9687.32	106.172	4.67911	25960.6	17560.5	101.793	1.47835	6384.85	3948.35	104.49	1.61709	80760	506.075	15958.1	7074.5	44.3317	59.85	787.7	236171	661.74	1562840	0.929259	5440.88	348.105	15.63	9.17857	9.77341	6.22669	3.7917	4.09184	-0.073368	5.8525
2019	Shanxi	45724	9236.25	105.8	4.9505	27271.9	17959	102.721	1.51857	6978.64	4148.97	104.015	1.68202	77621.2	457.629	16961.6	7466.3	44.0188	61.29	804.167	135904	689.85	937534	0.550626	5890.41	376.865	15.63	9.13089	9.79585	6.12606	3.78462	4.11562	-0.596699	5.93189
2020	Shanxi	50528	9842.48	103.7	5.13366	25612.7	16391.1	102.9	1.5626	7718.38	4474.1	102.563	1.72513	74832.9	419.571	17835.6	7703.2	43.19	62.53	857.785	169000	689.76	1165690	0.660378	6251	399.936	15.63	9.19446	9.70449	6.03923	3.76561	4.13565	-0.414943	5.9913
2021	Shanxi	64821	11541.7	109.4	5.61623	29232.4	18522.2	101	1.57823	8389.88	4700.78	103.458	1.78478	72328.5	320.176	22590.2	11213.1	49.637	63.42	885.794	170000	645.15	1096750	0.4855	6251.95	399.997	15.63	9.35372	9.82673	5.76887	3.90474	4.14978	-0.722576	5.99146
2000	Inner Mongolia	5871.79	5871.79	110.1	1	8845.97	8845.97	101.3	1	423.64	423.64	101.9	1	18693.8	1214.59	1539.1	582.6	37.8533	42.2	73.932	11200	827.84	92718.1	0.661795	5000	42.2654	118.3	8.67791	9.08772	7.10216	3.63372	3.74242	-0.412799	3.74397
2001	Inner Mongolia	6463	5859.47	110.3	1.103	7828.8	7782.11	100.6	1.006	503.632	499.635	100.8	1.008	18889.9	1102.22	1713.8	655.7	38.26	43.47	106.615	10900	827.7	90219.3	0.526425	6000	50.7185	118.3	8.67581	8.95958	7.00508	3.64441	3.77207	-0.641646	3.92629
2002	Inner Mongolia	7241	5809.58	113	1.24639	8527.17	8460.24	100.2	1.00791	707.91	695.338	101	1.01808	19268.2	992.747	1940.9	754.8	38.8892	43.96	137.325	22800	827.7	188716	0.97229	6200	52.4091	118.3	8.66726	9.04313	6.90048	3.66072	3.78328	-0.028101	3.95908
2003	Inner Mongolia	8974.65	6107.3	117.9	1.46949	8051.64	7820.3	102.151	1.02958	1174.66	1124.56	102.6	1.04455	19834.1	830.436	2388.4	840.9	35.2077	44.62	183.566	36800	827.7	304594	1.27531	6200	52.4091	118.3	8.71724	8.96448	6.72195	3.56126	3.79818	0.243189	3.95908
2004	Inner Mongolia	11305	6389.64	120.4	1.76927	8927.11	8422.98	102.937	1.05985	1787.95	1630.18	103.69	1.09678	20693.3	703.278	2942.4	1041.2	35.3861	45.7	224.716	62700	827.68	518955	1.70649	6300	53.2544	118.3	8.76243	9.03872	6.55575	3.56632	3.8221	0.534439	3.97508
2005	Inner Mongolia	16330.8	7467.84	123.6	2.18682	8233.59	7583.59	102.438	1.08571	2643.6	2324.56	105	1.13725	21859.6	620.36	3523.7	1377.8	39.1009	47.2	267.264	118600	819.17	971536	2.48791	6200	52.4091	118.3	8.91836	8.93374	6.4303	3.66615	3.85439	0.911443	3.95908
2006	Inner Mongolia	20053	7718.81	118.8	2.59794	8526.32	7738.68	101.475	1.10178	3363.21	2862.85	103.3	1.17478	23261.2	558.921	4161.8	1722.4	41.3859	48.64	298.005	174100	797.18	1387890	2.80708	6400	54.0997	118.3	8.95142	8.95399	6.32601	3.72294	3.88445	1.03214	3.99083
2007	Inner Mongolia	25393	8241.38	118.6	3.08116	9843.29	8540.28	104.606	1.15257	4372.88	3586.03	103.8	1.21942	24861	481.159	5166.9	2122.7	41.0827	50.15	346.064	214900	760.4	1634100	2.54407	6700	56.6357	118.3	9.01692	9.05255	6.1762	3.71559	3.91502	0.933765	4.03664
2008	Inner Mongolia	32214	8959.01	116.7	3.59571	11874	9742.89	105.742	1.21873	5475.41	4152.96	108.12	1.31844	26350	422.113	6242.4	2555.1	40.9314	51.71	383	265100	694.51	1841150	2.16702	6800	57.481	118.3	9.10042	9.18429	6.04527	3.7119	3.94565	0.773353	4.05145
2009	Inner Mongolia	40282	9640.96	116.2	4.17822	13425.1	11045.5	99.7349	1.21544	7336.79	5649.51	98.5	1.29866	27998.6	394.113	7104.2	2916	41.0461	53.4	427.331	298400	683.1	2038370	2.09273	8100	68.47	118.3	9.17378	9.30978	5.97664	3.7147	3.97781	0.738469	4.2264
2010	Inner Mongolia	47347	9905.48	114.4	4.77988	16725.7	13334.3	103.202	1.25433	8926.46	6524.53	105.35	1.36814	29389.9	358.418	8199.9	3420.5	41.7139	55.5	453.654	338500	676.95	2291480	1.96322	8900	75.2325	118.3	9.20084	9.49809	5.8817	3.73083	4.01638	0.674586	4.32058
2011	Inner Mongolia	57974	10658	113.8	5.4395	21742.8	16418	105.581	1.32433	10365.2	7130.46	106.25	1.45365	30290.1	320.255	9458.1	4044	42.757	57.04	486.969	383800	645.88	2478890	1.72626	9200	77.7684	118.3	9.27407	9.70613	5.76912	3.75553	4.04375	0.545957	4.35373
2012	Inner Mongolia	63886	10571.4	111.1	6.04329	21353.3	15639.1	103.102	1.36538	11875.7	8040.96	101.6	1.4769	31242.1	298.393	10470.1	4553.6	43.4915	58.42	495.736	417665	631.25	2636510	1.66021	9500	80.3043	118.3	9.26591	9.65753	5.69841	3.77256	4.06766	0.506944	4.38582
2013	Inner Mongolia	67836	10326.6	108.7	6.56905	22741.9	16134.9	103.227	1.40948	14217.4	9665.13	99.6	1.471	32494	285.226	11392.4	4870.1	42.7487	59.82	505.628	484258	619.32	2999110	1.77289	10200	86.2215	118.3	9.24248	9.68874	5.65328	3.75534	4.09134	0.572611	4.45692
2014	Inner Mongolia	71046	10060.7	107.5	7.06173	25318.2	17686.8	101.6	1.43147	17591.8	11983.1	99.8	1.46806	33880.8	278.666	12158.2	5114.4	42.0654	60.97	489.415	417182	614.28	2562670	1.44211	10226	86.4413	118.3	9.21639	9.78057	5.63001	3.73923	4.11038	0.366107	4.45947
2015	Inner Mongolia	71100.5	9374.12	107.407	7.58477	27362.2	18901.2	101.128	1.44764	13702.2	9522.12	98.02	1.43899	35532.4	274.403	12949	5269.5	40.6943	62.09	480.422	336629	622.84	2096660	1.17582	12094.2	102.233	118.3	9.14571	9.84698	5.6146	3.70609	4.12858	0.161966	4.62725
2016	Inner Mongolia	72064	8896.2	106.8	8.10054	27226.1	18584.2	101.197	1.46502	15080	10531.2	99.51	1.43194	37358.7	270.925	13789.3	5579.8	40.4647	63.4	490.549	296672	664.23	1970580	1.08703	12338.8	104.301	118.3	9.09338	9.83007	5.60184	3.70043	4.14946	0.083449	4.64728
2017	Inner Mongolia	63764	7598.05	103.6	8.39216	28567.3	19171.8	101.705	1.49007	14013.2	9464.37	103.4	1.48062	39036.3	262.022	14898.1	5874.3	39.4299	64.6	497.654	314951	675.18	2126490	1.32111	12674.7	107.14	118.3	8.93565	9.8612	5.56843	3.67452	4.16821	0.278472	4.67414
2018	Inner Mongolia	68302	7751.4	104.998	8.81157	29186.3	19237.1	101.823	1.51719	10047.4	6549.52	103.61	1.53407	40531	251.109	16140.8	6335.4	39.2508	65.51	506.594	315869	661.74	2090230	1.20898	12765.8	107.91	118.3	8.95563	9.8646	5.52589	3.66997	4.1822	0.189777	4.6813
2019	Inner Mongolia	67852.1	7333.66	105	9.25215	33494	21561.1	102.386	1.55345	10720.6	6869.86	101.725	1.56053	42072.5	244.43	17212.5	6763.1	39.2918	66.46	518.138	206105	689.85	1421820	0.826035	13016.4	110.029	118.3	8.90023	9.97865	5.49893	3.67102	4.1966	-0.191118	4.70074
2020	Inner Mongolia	72062	7749.93	100.5	9.29841	33637.6	21249.7	101.9	1.58296	10559.8	6684.65	101.229	1.57971	43907.4	254.417	17258	6908.2	40.029	67.48	534.714	182000	689.76	1255360	0.723143	14190	119.949	118.3	8.95544	9.9641	5.53898	3.6896	4.21183	-0.324148	4.78707
2021	Inner Mongolia	85422	8617.95	106.6	9.91211	32846.9	20565.1	100.9	1.59721	11594.7	7204.05	101.884	1.60947	45848.9	223.498	20514.2	9374.2	45.6962	68.21	559.486	32000	645.15	206448	0.100637	14209.5	120.114	118.3	9.0616	9.93135	5.4094	3.82201	4.22259	-2.29624	4.78844
2000	Liaoning	11226.4	11226.4	108.6	1	10855.5	10855.5	99.9	1	1267.68	1267.68	101.1	1	25699.7	550.421	4669.1	2336.1	50.0332	45.46	261.232	255200	827.84	2112650	4.52478	3600	246.744	14.59	9.32602	9.29243	6.31068	3.91269	3.81683	1.50957	5.50835
2001	Liaoning	12041	11077.3	108.7	1.087	11191	11194.4	100	0.9997	1421.19	1415.53	100.4	1.004	26033.3	517.242	5033.1	2431.5	48.3102	45.73	325.35	311300	827.7	2576630	5.11939	3800	260.452	14.59	9.31265	9.32317	6.24851	3.87764	3.82275	1.63304	5.56242
2002	Liaoning	12986	10860.6	110	1.1957	11054	11184.8	98.9	0.988303	1605.55	1588.04	100.7	1.01103	26899.6	492.83	5458.2	2599.7	47.6293	46.25	422.435	391600	827.7	3241270	5.93833	3800	260.452	14.59	9.2929	9.32231	6.20016	3.86345	3.83406	1.78143	5.56242
2003	Liaoning	14257.8	10713.6	111.3	1.33081	11028.5	10973.5	101.686	1.00501	2076.36	2003.03	102.53	1.03661	29212.9	494.606	5906.3	2841	48.1012	46.65	493.633	558300	827.7	4621050	7.69849	4200	287.868	14.59	9.27927	9.30324	6.20376	3.87331	3.84267	2.04102	5.6625
2004	Liaoning	16297	10875.6	112.6	1.4985	12668.7	12184.1	103.464	1.03978	2979.59	2742.46	104.81	1.08647	32017.8	494.881	6469.8	2957.8	45.717	47.33	522.648	540700	827.68	4475270	6.70753	4200	287.868	14.59	9.29428	9.40789	6.20432	3.82247	3.85714	1.90323	5.6625
2005	Liaoning	18983.2	11290.7	112.2	1.68131	14031.6	13313.7	101.357	1.05392	4200.45	3761.21	102.79	1.11678	35869	494.009	7260.8	3443.9	47.4314	58.7	544.649	359000	819.17	2940820	3.65444	4200	287.868	14.59	9.33173	9.49655	6.20255	3.85928	4.07244	1.29594	5.6625
2006	Liaoning	21788	11457.9	113.1	1.90157	14751.4	13828	101.222	1.06678	5689.64	4989.89	102.1	1.14023	40863.9	487.037	8390.3	4060.7	48.3976	58.99	584.521	598600	797.18	4771920	5.1286	4200	287.868	14.59	9.34643	9.53445	6.18834	3.87945	4.07737	1.63483	5.6625
2007	Liaoning	25729	11921.1	113.5	2.15828	14769.8	13170.9	105.122	1.1214	7435.23	6251.97	104.3	1.18926	46741.7	454.146	10292.2	5060.2	49.1654	59.2	776.106	909700	760.4	6917360	6.19596	4200	287.868	14.59	9.38607	9.48577	6.11842	3.89519	4.08092	1.8239	5.6625
2008	Liaoning	31259	12874.1	112.5	2.42806	16729.1	14256.6	104.637	1.17343	10019.1	7721.21	109.11	1.2976	53362.5	439.643	12137.7	6273.1	51.6828	60.05	823.507	1200000	694.51	8347320	6.10694	4200	287.868	14.59	9.46297	9.56497	6.08596	3.94512	4.09518	1.80943	5.6625
2009	Liaoning	35239	12900.6	112.5	2.73157	16558	14103.7	100.049	1.17402	12292.5	9766.2	97	1.25868	62321.1	486.287	12815.7	6539.3	51.0257	60.35	891.84	1500000	683.1	10549800	6.93496	4200	287.868	14.59	9.46503	9.55419	6.1868	3.93233	4.10016	1.93658	5.6625
2010	Liaoning	42355	13673.5	113.4	3.0976	16749.9	13846.2	103.041	1.20971	16043	12335.2	103.33	1.30059	72730.1	523.378	13896.3	7181.8	51.6814	62.1	921.931	2100000	676.95	14046700	7.6104	4300	294.722	14.59	9.52322	9.53577	6.2603	3.9451	4.12875	2.02952	5.68603
2011	Liaoning	50760	14670.4	111.7	3.46002	21019.2	16521.3	105.166	1.27225	17726.3	12780.8	106.64	1.38695	83415.5	510.033	16354.9	8478.7	51.842	64.05	937.671	2400000	645.88	15673600	7.05169	4300	294.722	14.59	9.59359	9.71241	6.23448	3.9482	4.15966	1.95327	5.68603
2012	Liaoning	56649	14979.4	109.3	3.7818	24785.8	18943.9	102.842	1.30838	21836.3	15594.4	100.96	1.40026	96113.2	538.491	17848.6	8886.9	49.7905	65.65	940.929	2700000	631.25	16913200	6.80709	5000	342.7	14.59	9.61443	9.84924	6.28877	3.90782	4.18434	1.91796	5.83686
2013	Liaoning	61996	15095.1	108.6	4.10703	22605.8	16867.8	102.427	1.34017	25107.7	17930.7	100	1.40026	111174	578.767	19208.8	9204.2	47.9166	66.45	989.331	2900000	619.32	17985000	6.60893	5100	349.555	14.59	9.62213	9.73316	6.3609	3.86946	4.19645	1.88842	5.85666
2014	Liaoning	65201	15019.3	105.7	4.34114	21733.1	15947.1	101.7	1.36282	24730.8	17714.7	99.7	1.39606	128201	640.182	20025.7	9038.8	45.136	67.05	1023.73	2700000	614.28	16845600	5.88461	5129.57	351.581	14.59	9.61709	9.67703	6.46175	3.80968	4.20544	1.77234	5.86244
2015	Liaoning	65354.4	14603.4	103.09	4.47527	22480.5	16271	101.38	1.38163	17917.9	13105.9	97.93	1.36716	147652	730.576	20210.3	8344.6	41.2888	68.05	1044.41	518516	622.84	3229530	1.12649	5773.39	395.708	14.59	9.58901	9.69714	6.59383	3.72059	4.22024	0.119107	5.98068
2016	Liaoning	50791	11616.4	97.7	4.37234	22700.6	16176.4	101.57	1.40332	6692.25	4933.96	99.21	1.35636	167999	823.827	20392.5	7865.7	38.5715	68.87	1051.28	299902	664.23	1992040	0.895423	5558.9	381.008	14.59	9.36017	9.69131	6.71396	3.65251	4.23222	-0.110459	5.94282
2017	Liaoning	53526.7	11734	104.33	4.56166	24329.6	17104.5	101.357	1.42241	6676.74	4732.29	104.02	1.41089	186292	858.766	21693	8328.9	38.3944	69.49	1008.79	533508	675.18	3602140	1.53877	5914.66	405.391	14.59	9.37025	9.7471	6.7555	3.64791	4.24118	0.430983	6.00485
2018	Liaoning	58007.5	12005.7	105.918	4.83165	25601.1	17561.2	102.49	1.45782	6923.78	4742.81	103.47	1.45985	202657	861.986	23510.5	9049	38.4892	70.26	1018.3	489571	661.74	3239690	1.27973	6524.85	447.214	14.59	9.39314	9.77345	6.75924	3.65038	4.2522	0.246649	6.10304
2019	Liaoning	57191	11198.4	105.7	5.10705	26249.4	17590.7	102.364	1.49223	6944.55	4614.11	103.098	1.50507	218726	879.997	24855.3	9475.9	38.1243	71.21	1080.69	332292	689.85	2292310	0.920259	6512.13	446.342	14.59	9.32353	9.77513	6.77992	3.64085	4.26563	-0.0831	6.10109
2020	Liaoning	58872	11402.2	101.1	5.16323	25900	16949.8	102.4	1.52804	7125.11	4663.42	101.515	1.52787	232696	930.361	25011.4	9357.5	37.4129	72.14	1162.33	252000	689.76	1738200	0.692096	6627	454.215	14.59	9.34156	9.73801	6.83557	3.62202	4.27861	-0.368031	6.11857
2021	Liaoning	65026	11836.5	106.4	5.49367	26629.7	17237.7	101.1	1.54485	7310.36	4679.49	102.248	1.56221	246249	892.723	27584.1	10875.2	39.4256	72.81	1288.41	320000	645.15	2064480	0.748431	6733.56	461.519	14.59	9.37894	9.75485	6.79428	3.67442	4.28785	-0.289776	6.13452
2000	Jilin	6847.4	6847.4	108.4	1	10588.2	10588.2	98.6	1	603.51	603.51	102	1	23499.5	1341.76	1751.4	675.7	38.5806	49.66	119.733	33700	827.84	278982	1.53187	3500	186.766	18.74	8.83162	9.2675	7.20173	3.65275	3.9052	0.426489	5.22986
2001	Jilin	7640	7074.07	108	1.08	9087.45	8970.83	101.3	1.013	701.703	694.069	101.1	1.011	24067.2	1266.09	1900.9	747.5	39.3235	49.8	172.727	33800	827.7	279763	1.31942	3600	192.102	18.74	8.86419	9.10173	7.14369	3.67182	3.90802	0.277192	5.25803
2002	Jilin	8334	7073.02	109.1	1.17828	9882.91	9808.06	99.5	1.00763	834.23	815.369	101.2	1.02313	25203.1	1233.57	2043.1	793.5	38.838	50.89	193.897	31700	827.7	262381	1.11721	3600	192.102	18.74	8.86404	9.19096	7.11767	3.6594	3.92967	0.110835	5.25803
2003	Jilin	9338	7211.2	109.9	1.29493	9713.94	9528.89	101.169	1.01942	969.03	936.909	101.09	1.03428	27323.5	1276.2	2141	805.7	37.6319	51.76	236.021	31800	827.7	263209	0.988733	3600	192.102	18.74	8.88339	9.16208	7.15165	3.62785	3.94662	-0.011331	5.25803
2004	Jilin	10932	7537.64	112	1.45032	10642.9	10029.9	104.091	1.06111	1169.1	1085.83	104.1	1.07669	29927	1218.92	2455.2	903.4	36.7954	48.6	260.749	45300	827.68	374939	1.20095	3600	192.102	18.74	8.92766	9.21333	7.10572	3.60537	3.88362	0.183113	5.25803
2005	Jilin	13348	8224.73	111.9	1.62291	11573.5	10745.7	101.502	1.07703	1741.09	1585.99	101.96	1.09779	32929	1185.99	2776.5	1002.4	36.103	52.52	288.716	66100	819.17	541471	1.49567	3600	192.102	18.74	9.0149	9.28226	7.07833	3.58638	3.96119	0.402574	5.25803
2006	Jilin	15720	8444.91	114.7	2.15559	11498.5	10532.8	101.361	1.09168	2594.34	2312.36	102.2	1.12194	36506	1131.44	3226.5	1097.2	34.0059	52.97	317.326	76100	797.18	606654	1.41903	3600	192.102	18.74	9.04132	9.26225	7.03125	3.52653	3.96973	0.349974	5.25803
2007	Jilin	19383	8991.97	115.8	1.86148	10909.7	9490.54	104.802	1.14954	3651.36	3132.33	103.9	1.1657	40161.5	984.278	4080.3	1477.7	36.2155	53.16	469.59	88500	760.4	672954	1.2734	3600	192.102	18.74	9.10409	9.15805	6.89191	3.58949	3.97331	0.24169	5.25803
2008	Jilin	23514	9428.16	115.7	2.49402	12889.5	10667.7	105.113	1.20828	5038.92	4029.7	107.27	1.25045	43557.1	900.926	4834.7	1788	36.9826	53.21	493.067	99300	694.51	689648	1.0732	3800	202.775	18.74	9.15146	9.27498	6.80342	3.61045	3.97425	0.070645	5.3121
2009	Jilin	26595	9403.45	113.4	2.82822	12802	10587.9	100.071	1.20913	6411.6	5158.4	99.4	1.24294	48015.7	883.486	5434.8	2055.1	37.8137	53.32	527.684	114000	683.1	778734	1.06987	3900	208.111	18.74	9.14883	9.26747	6.78388	3.63267	3.97631	0.067537	5.33807
2010	Jilin	31599	9835.18	113.6	3.21285	15135.1	12070.8	103.702	1.25386	7870.38	6181.23	102.44	1.27327	52918	825.49	6410.5	2485.8	38.777	53.35	534.848	128000	676.95	866496	0.999698	4000	213.447	18.74	9.19372	9.39854	6.71598	3.65783	3.97687	-0.000302	5.36339
2011	Jilin	38460	10546.8	113.5	3.64659	20182.6	15293.5	105.246	1.31969	7441.71	5537.24	105.55	1.34394	57980.5	749.625	7734.6	2931.4	37.8998	53.4	535.903	148100	645.88	956548	0.905065	4000	213.447	18.74	9.26358	9.63518	6.61957	3.63495	3.97781	-0.099749	5.36339
2012	Jilin	43415	10639.5	111.9	4.08053	21487.5	15886.6	102.488	1.35255	9511.54	7051.98	100.36	1.34878	65131.8	750.54	8678	3315.2	38.2024	54.54	564.577	164865	631.25	1040710	0.871672	4400	234.792	18.74	9.27233	9.67323	6.62079	3.6429	3.99893	-0.137342	5.4587
2013	Jilin	47428	10732.2	108.3	4.41922	18535.5	13317.9	102.899	1.39177	9979.26	7398.75	100	1.34878	73853.9	783.355	9427.9	3572.1	37.8886	55.74	613.595	181949	619.32	1126850	0.863722	4400	234.792	18.74	9.281	9.49686	6.66359	3.63465	4.0207	-0.146504	5.4587
2014	Jilin	50160	10667.7	106.4	4.70205	18839.8	13272.4	102	1.41947	11339.6	8390.56	100.2	1.35147	84142.5	844.253	9966.5	3804.9	38.1769	56.81	588.582	196600	614.28	1207670	0.874927	4520.49	241.221	18.74	9.27498	9.49344	6.73845	3.64223	4.03971	-0.133615	5.48571
2015	Jilin	51086	10220.7	106.3	4.99828	22799.6	15801.3	101.652	1.44289	12705.3	9634.21	97.58	1.31877	96151.7	959.789	10018	3837.8	38.309	57.64	589.748	212700	622.84	1324780	0.942024	5052.66	269.619	18.74	9.23217	9.66785	6.86671	3.64569	4.05422	-0.059725	5.59701
2016	Jilin	53868	10044.1	107.3	5.36315	22967.5	15662.4	101.631	1.46641	13923.2	10694.6	98.72	1.30189	109300	1048.24	10427	3901.4	37.4163	58.75	614.866	227400	664.23	1510460	1.02218	5052.7	269.621	18.74	9.21474	9.65902	6.95486	3.62211	4.07329	0.021938	5.59702
2017	Jilin	54838	9646.19	106	5.68494	24119.8	16193.9	101.565	1.48943	13283.9	9744.58	104.71	1.36321	120942	1107.33	10922	3995.5	36.5821	59.71	604.873	218000	675.18	1471890	0.984904	5044.13	269.164	18.74	9.17432	9.69239	7.0097	3.59956	4.0895	-0.015211	5.59532
2018	Jilin	55610.9	9315.14	105.013	5.96995	26413	17367.1	102.109	1.52086	13496.4	9463.29	104.62	1.42619	131762	1170.83	11253.8	4051.5	36.0012	60.85	613.584	235440	661.74	1558000	1.03353	5042.99	269.103	18.74	9.1394	9.76233	7.06546	3.58355	4.10841	0.03298	5.59509
2019	Jilin	43475	7036.04	103.5	6.1789	25175.2	16072.7	102.99	1.56634	11310	7729.62	102.595	1.4632	143275	1221.77	11726.8	4134.8	35.2594	61.63	636.897	252880	689.85	1744490	1.48761	5042.99	269.103	18.74	8.8588	9.68488	7.10806	3.56273	4.12115	0.397171	5.59509
2020	Jilin	50800	7897.72	104.1	6.43223	24373.2	15210.8	102.3	1.60236	12248.7	8239.24	101.601	1.48663	154475	1260.4	12256	4319.9	35.2472	62.64	674.109	270320	689.76	1864560	1.51451	5043	269.104	18.74	8.97433	9.62976	7.13918	3.56239	4.1374	0.415092	5.5951
2021	Jilin	55450	7959.97	108.3	6.96611	24748.1	15352.6	100.6	1.61197	13596.1	8929	102.425	1.52269	166488	1257.89	13235.5	4768.3	36.0266	63.36	740.946	305910	645.15	1973580	1.49113	5151.74	274.906	18.74	8.98218	9.63904	7.13719	3.58426	4.14883	0.399534	5.61643
2000	Heilongjiang	8561.65	8561.65	107.7	1	12483.8	12483.8	98.3	1	832.64	832.64	101.5	1	11122	389.494	2855.5	1633.4	57.2019	51.94	132.807	110400	827.84	913935	2.80952	5000	109.938	45.48	9.05505	9.43219	5.96485	4.04659	3.95009	1.03301	4.69992
2001	Heilongjiang	9349	8577.06	109	1.09	12490.3	12397.4	100.8	1.0075	963.581	962.618	100.1	1.001	11233.1	369.097	3043.4	1665.9	54.7381	52.38	187.334	115100	827.7	952683	2.81017	5500	120.932	45.48	9.05685	9.42524	5.91106	4.00256	3.95852	1.03324	4.79523
2002	Heilongjiang	10184	8478.33	110.2	1.20118	10482.7	10475.9	99.3	1.00065	1046.17	1043.04	100.2	1.003	11417.9	352.11	3242.7	1728.3	53.2982	52.57	252.266	123700	827.7	1023860	2.81498	5500	120.932	45.48	9.04527	9.25683	5.86394	3.9759	3.96215	1.03496	4.79523
2003	Heilongjiang	11615.1	8782.69	110.1	1.3225	10666.2	10562.1	100.922	1.00985	1166.18	1136.1	102.34	1.02647	11809.1	327.148	3609.7	1956.4	54.1984	52.59	316.305	128800	827.7	1066080	2.62749	5500	120.932	45.48	9.08054	9.26503	5.79041	3.99265	3.96253	0.966029	4.79523
2004	Heilongjiang	13897	9415.89	111.6	1.47591	11792.7	11245.8	103.841	1.04863	1430.82	1327.8	104.98	1.07759	12495.3	302.206	4134.7	2270.3	54.9085	52.78	384.143	144500	827.68	1196000	2.51757	5600	123.131	45.48	9.15015	9.32775	5.71111	4.00567	3.96613	0.923294	4.81325
2005	Heilongjiang	14434.1	8771.1	111.5	1.64564	10991.7	10359.6	101.183	1.06101	1737.27	1577.48	102.2	1.1013	13506.8	283.971	4756.4	2656.4	55.849	53.1	442.323	152200	819.17	1246780	2.26123	5700	125.33	45.48	9.07922	9.24567	5.64887	4.02265	3.97218	0.815909	4.83095
2006	Heilongjiang	16195	8778.92	112.1	1.84476	11242.2	10395.2	101.932	1.08148	2236	1988.57	102.1	1.12442	15000.1	281.439	5329.8	2998	56.2498	53.5	472.185	174900	797.18	1394270	2.24455	5700	125.33	45.48	9.08011	9.2491	5.63991	4.0298	3.97968	0.808505	4.83095
2007	Heilongjiang	18478	8947.97	111.941	2.30666	12562.3	11041.6	105.389	1.13772	2833.5	2411.44	108.97	1.17502	17348.5	283.18	6126.3	3383	55.2209	53.9	577.27	216900	760.4	1649310	2.32166	5800	127.529	45.48	9.09918	9.30943	5.64608	4.01134	3.98713	0.842282	4.84834
2008	Heilongjiang	21727	9419.25	111.7	2.06505	13260	11041	105.555	1.20098	3655.97	2855.28	104.5	1.28042	20027.4	280.724	7134.2	3935	55.1569	55.4	627.622	265600	694.51	1844620	2.21859	5800	127.529	45.48	9.15051	9.30937	5.63737	4.01018	4.01458	0.796872	4.84834
2009	Heilongjiang	22447	8735.54	111.4	2.56962	13234.6	10998.9	100.187	1.20326	5028.83	4024.05	97.6	1.24969	23409.2	324.276	7218.9	3668.1	50.8125	55.5	660.395	250900	683.1	1713900	1.99592	5800	127.529	45.48	9.07516	9.30555	5.78159	3.92814	4.01638	0.691105	4.84834
2010	Heilongjiang	27076	9357.88	112.6	2.89339	13906.3	11123.4	103.895	1.25019	6812.56	5180.94	105.22	1.31493	27917.8	336.023	8308.3	4146.1	49.9031	55.66	732.584	275900	676.95	1867710	1.80131	5800	127.529	45.48	9.14397	9.31681	5.81718	3.91008	4.01926	0.588514	4.84834
2011	Heilongjiang	32819	10109.4	112.2	3.24639	18918.6	14298.9	105.829	1.32307	7475.38	5290.85	107.45	1.41289	32929.5	331.45	9935	4916.3	49.4847	56.49	722.931	345700	645.88	2232810	1.7746	5900	129.727	45.48	9.22122	9.56794	5.80348	3.90166	4.03406	0.573575	4.86543
2012	Heilongjiang	35711	9991.13	110.1	3.57427	19526.5	14303.6	103.177	1.36515	9694.75	6806.52	100.81	1.42433	39394	357.614	11015.8	5099.8	46.2953	56.88	722.697	399140	631.25	2519570	1.84023	6000	131.926	45.48	9.20945	9.56827	5.87945	3.83504	4.04094	0.609891	4.88224
2013	Heilongjiang	37697	9774.58	107.9	3.85664	18298	13110	102.244	1.39573	11453.1	8032.98	100.1	1.42576	47460.3	400.54	11849.1	5202.7	43.908	58.04	735.053	464231	619.32	2875080	1.989	6000	131.926	45.48	9.18754	9.48113	5.99281	3.7821	4.06113	0.687632	4.88224
2014	Heilongjiang	39226	9631.66	105.6	4.07261	19076.8	13468.6	101.5	1.41638	9828.99	6893.87	100	1.42576	56899.7	467.51	12170.8	4872.4	40.0335	59.22	733.743	515551	614.28	3166930	2.10576	6019.33	132.351	45.48	9.17281	9.50812	6.14742	3.68972	4.08126	0.744676	4.88546
2015	Heilongjiang	39461.6	9143.06	105.977	4.31601	20254.6	14141.8	101.122	1.43225	10182.9	7215.73	98.98	1.41122	68118	582.703	11690	3926.9	33.592	60.47	726.409	554509	622.84	3453700	2.2897	6233.76	137.066	45.48	9.12075	9.55689	6.36768	3.51429	4.10215	0.828421	4.92046
2016	Heilongjiang	40432	8796.16	106.5	4.59655	21674.4	14913.9	101.47	1.4533	10648.3	7594.88	99.35	1.40204	79779	670.694	11895	3689.7	31.0189	61.09	705.838	589647	664.23	3916610	2.54555	6233.8	137.067	45.48	9.08207	9.61005	6.50831	3.4346	4.11235	0.934347	4.92047
2017	Heilongjiang	41916	8546.4	106.7	4.90452	21864.8	14844.5	101.35	1.47292	11292	7789.12	103.4	1.44971	91716.9	744.879	12313	3519.5	28.5836	61.9	696.486	585717	675.18	3954640	2.48678	6232.25	137.033	45.48	9.05327	9.60538	6.61322	3.35283	4.12552	0.910989	4.92022
2018	Heilongjiang	43274.4	8401.85	105.017	5.15058	22760	15153.7	101.967	1.50194	10761.3	7187.29	103.28	1.49726	103750	807.61	12846.5	3536	27.525	63.46	697.557	594792	661.74	3935980	2.40562	6894.45	151.593	45.48	9.03621	9.626	6.69408	3.31509	4.15041	0.877808	5.0212
2019	Heilongjiang	36182.8	6709.63	104.7	5.39266	23999.6	15543.9	102.797	1.54399	11439.2	7576.53	100.839	1.50982	115525	852.935	13544.4	3640.1	26.8753	64.62	768.486	54324	689.85	374754	0.275298	6780.95	149.097	45.48	8.8113	9.65142	6.74868	3.29121	4.16852	-1.2899	5.0046
2020	Heilongjiang	42635	7646.15	103.4	5.57601	24934.3	15786.2	102.3	1.5795	11851	7759.87	101.152	1.52722	125655	921.672	13633.4	3449.9	25.3048	65.61	756.071	54432	689.76	375450	0.274081	6781	149.099	45.48	8.94196	9.66689	6.82619	3.23099	4.18373	-1.29433	5.00461
2021	Heilongjiang	47266	7834.26	108.2	6.03324	26726.4	16819.8	100.6	1.58898	12609.5	8127.08	101.592	1.55154	135480	910.531	14879.2	3975.3	26.7172	65.69	845.122	60000	645.15	387090	0.260155	7152.85	157.275	45.48	8.96626	9.73031	6.81403	3.28531	4.18495	-1.34648	5.058
2000	Shanghai	34547	34547	108.2	1	22499.9	22499.9	102.5	1	1869.38	1869.38	100	1	25311	525.976	4812.2	2215.8	46.0455	20.85	113.072	316000	827.84	2615970	5.74794	300	476.19	0.63	10.4501	10.0213	6.26525	3.82963	3.03735	1.74884	6.16582
2001	Shanghai	37382	34326.9	108.9	1.089	20783	20783	100	1	2004.64	1990.71	100.7	1.007	25631.3	487.501	5257.7	2413.8	45.9098	19.67	148.267	439200	827.7	3635260	6.9773	300	476.19	0.63	10.4437	9.94189	6.18929	3.82668	2.97909	1.94266	6.16582
2002	Shanghai	40646	33686.1	110.8	1.20661	17547	17459.7	100.5	1.005	2213.72	2191.76	100.3	1.01002	26568.6	458.474	5795	2635.3	45.4754	18.41	199.983	583000	827.7	4825490	8.40527	300	476.19	0.63	10.4248	9.76765	6.1279	3.81717	2.91289	2.12886	6.16582
2003	Shanghai	46718	35521.4	109	1.31521	20880.1	20761.6	100.066	1.0057	2499.14	2415.64	102.43	1.03456	29056.1	427.044	6804	3239.6	47.6132	17.01	198.976	585000	827.7	4842040	7.23316	300	476.19	0.63	10.4779	9.94086	6.05689	3.86311	2.8338	1.97868	6.16582
2004	Shanghai	55307	38090.5	110.4	1.45199	21498.6	20926.7	102.152	1.02733	3050.26	2763.22	106.7	1.10388	32417.6	400.138	8101.6	3872.2	47.7955	13.89	236.428	654100	827.68	5413850	6.70627	300	476.19	0.63	10.5477	9.94878	5.99181	3.86693	2.63117	1.90304	6.16582
2005	Shanghai	51474	32523.6	109	1.58267	23799.1	22945.8	100.956	1.03719	3509.66	3152.9	100.84	1.11315	37290.8	405.462	9197.1	4314.9	46.9159	89.09	266.729	685000	819.17	5611310	6.06782	300	476.19	0.63	10.3897	10.0409	6.00503	3.84836	4.48965	1.803	6.16582
2006	Shanghai	57695	33200.6	109.8	1.73777	23702.3	22579.2	101.215	1.04974	3900.04	3500.1	100.1	1.11427	43075.4	406.414	10598.9	4929.2	46.5067	88.7	293.291	710700	797.18	5665560	5.3589	300	476.19	0.63	10.4103	10.0248	6.00737	3.8396	4.48526	1.67876	6.16582
2007	Shanghai	66367	34160	111.8	1.94283	23446.7	21653.7	103.15	1.08281	4420.37	3832.92	103.5	1.15327	49100.3	381.252	12878.7	5677.5	44.0844	88.7	390.128	792000	760.4	6022370	4.8202	300	476.19	0.63	10.4388	9.98293	5.94346	3.78611	4.48526	1.57282	6.16582
2008	Shanghai	73124	34979.5	107.6	2.18664	24909.1	21747.2	105.783	1.14539	4823.15	3875.61	97	1.24449	56003.3	385.249	14536.9	6215.5	42.7567	88.6	412.122	1000000	694.51	7003440	4.97761	300	476.19	0.63	10.4625	9.98724	5.95389	3.75553	4.48413	1.60495	6.16582
2009	Shanghai	78989	36123.4	104.6	2.09048	24192.3	21208.4	99.5921	1.1407	5043.75	4178.22	107.91	1.20715	65410.1	415.503	15742.4	6184.8	39.2875	88.6	466.375	1100000	683.1	7198510	4.78419	300	476.19	0.63	10.4947	9.96215	6.02949	3.67091	4.48413	1.56532	6.16582
2010	Shanghai	76074	32697.7	106.4	2.32659	29423.1	25016	103.106	1.17617	5108.9	4079.22	103.75	1.25242	76576.5	427.434	17915.4	7434.9	41.5001	89.3	446.907	1100000	676.95	7528360	4.38563	400	634.921	0.63	10.3951	10.1273	6.0578	3.72569	4.492	1.47833	6.4535
2011	Shanghai	82560	33795.7	105	2.44292	41459.4	33513.4	105.177	1.2371	4962.07	3721.57	106.46	1.33333	87987.2	439.723	20009.7	8169.3	40.8267	89.3	443.851	1300000	645.88	8138730	4.23988	500	793.651	0.63	10.4281	10.4197	6.08614	3.70934	4.492	1.44454	6.67664
2012	Shanghai	85373	33062.6	105.7	2.58216	42087.3	33084.7	102.834	1.27211	5117.62	3859.84	99.44	1.32586	101281	475.371	21305.6	8174.1	38.366	89.3	450.999	1500000	631.25	9585530	4.74961	500	793.651	0.63	10.4062	10.4068	6.1641	3.64717	4.492	1.55806	6.67664
2013	Shanghai	90993	33181.8	106.2	2.74226	48111.6	36970.1	102.298	1.30136	5647.79	4251.21	100.2	1.32851	117044	504.413	23204.1	8286.5	35.7114	89.6	461.492	1700000	619.32	10392200	4.76309	500	793.651	0.63	10.4098	10.5179	6.22339	3.57547	4.49536	1.5609	6.67664
2014	Shanghai	97370	33497.4	106	2.90679	59523.9	44558.8	102.7	1.33585	6016.43	4506.16	100.5	1.33516	135160	534.869	25269.8	8633.3	34.1645	89.3	465.32	1800000	614.28	11159000	4.73487	465.01	738.111	0.63	10.4192	10.7046	6.28202	3.53119	4.492	1.55495	6.60409
2015	Shanghai	103796	33391.6	106.937	3.10843	59011.2	43131.2	102.419	1.36818	6352.7	4904.16	97.02	1.29537	156326	581.42	26887	8408.7	31.2742	88.53	491.049	1800000	622.84	11497000	4.5762	465.089	738.237	0.63	10.4161	10.672	6.36547	3.44279	4.48334	1.52087	6.60426
2016	Shanghai	116562	35045.4	107	3.32602	52008	36823.2	103.231	1.41237	6755.88	5237.41	99.58	1.28993	179347	600.085	29887	8570.2	28.6753	89	507.422	1900000	664.23	12297600	4.36414	465.1	738.254	0.63	10.4644	10.5139	6.39707	3.35604	4.48864	1.47342	6.60429
2017	Shanghai	126634	35649.6	106.8	3.55219	55715.8	38796.7	101.678	1.4361	7246.6	5264.09	106.72	1.37661	199337	605.428	32925	9525.9	28.9321	89.1	514.184	1700000	675.18	11483500	3.74872	465.095	738.246	0.63	10.4815	10.5661	6.40594	3.36495	4.48976	1.32141	6.60428
2018	Shanghai	134982	35688.7	106.475	3.7822	58145.6	39854.9	101.588	1.45893	7623.43	5242.16	105.64	1.45425	216700	601.746	36011.8	10360.8	28.7706	89.13	538.253	1700000	661.74	11448100	3.50311	466.073	739.798	0.63	10.4826	10.593	6.39984	3.35935	4.4901	1.25365	6.60638
2019	Shanghai	157279	39341.5	105.7	3.99779	59072.8	39522.1	102.453	1.49468	8012.22	5432.43	101.419	1.47489	228495	601.498	37987.6	10193.6	26.834	89.22	560.845	1900000	689.85	13140300	3.44389	466.537	740.535	0.63	10.58	10.5846	6.39942	3.28967	4.49111	1.2366	6.60737
2020	Shanghai	155768	38425.6	101.4	4.05376	57632.3	37913.9	101.7	1.52009	8837.48	5873.87	102.011	1.50454	239587	614.904	38963.3	10258.6	26.3289	89.3	579.873	2000000	689.76	13955900	3.60613	491	779.365	0.63	10.5565	10.5431	6.42147	3.27067	4.492	1.28264	6.65848
2021	Shanghai	173630	39695.9	107.9	4.374	61836.9	40197.5	101.2	1.53833	9544.48	6156.67	103.039	1.55027	250517	579.702	43214.9	11449.3	26.4939	89.3	608.53	2300000	645.15	14548800	3.36661	490.85	779.127	0.63	10.589	10.6016	6.36251	3.27691	4.492	1.21391	6.65817
2000	Jiangsu	11773	11773	109.499	1	15959	15959	100.1	1	2569.97	2569.97	101.1	1	31451.3	367.692	8553.7	4435.9	51.8594	41.5	276.167	642400	827.84	5318040	6.19622	800	77.9727	10.26	9.37356	9.67778	5.90725	3.94854	3.72569	1.82394	4.35636
2001	Jiangsu	12922	11845.5	109.088	1.09088	12219.4	12124.9	100.8	1.0078	2823.2	2800.79	100.8	1.008	31909.5	337.423	9456.8	4907.5	51.8939	42.58	436.069	712200	827.7	5894880	6.23346	900	87.7193	10.26	9.3797	9.40302	5.82134	3.9492	3.75138	1.82993	4.47414
2002	Jiangsu	14391	11857.3	111.257	1.21368	12117.5	12114.6	99.2	1.00024	3450.12	3365.52	101.7	1.02514	32700.8	308.297	10606.9	5604.5	52.8382	44.55	593.648	1000000	827.7	8579940	8.08905	1300	126.706	10.26	9.3807	9.40217	5.73106	3.96724	3.79661	2.09051	4.84187
2003	Jiangsu	16809	12234.6	113.2	1.37388	12505.3	12376	101.016	1.01044	5233	4895.64	104.27	1.06891	34274.9	275.458	12442.9	6787.1	54.546	46.44	690.282	1600000	827.7	13079300	10.5115	1400	136.452	10.26	9.41202	9.42351	5.61843	3.99904	3.83816	2.35247	4.91597
2004	Jiangsu	20705	13173.4	114.4	1.57172	12133.2	11539.3	104.055	1.05147	6557.05	5609.31	109.36	1.16896	36387.1	245.476	14823.1	8325.8	56.1677	47.6	821.742	1200000	827.68	10046400	6.69598	1600	155.945	10.26	9.48596	9.35351	5.5032	4.02834	3.86283	1.90151	5.0495
2005	Jiangsu	24560	13707.1	114	1.79177	14084.4	13118.2	102.113	1.07365	8165.38	6924.92	100.87	1.17913	39218.1	216.42	18121.3	10234.1	56.4755	50.5	936.057	1300000	819.17	10799100	5.80639	1600	155.945	10.26	9.52567	9.48176	5.37722	4.03381	3.92197	1.75896	5.0495
2006	Jiangsu	28814	14094.1	114.1	2.0444	13744.5	12597.5	101.618	1.09105	10069.2	8438.28	101.2	1.19328	42629.4	200.696	21240.8	11991.1	56.4531	51.9	1042.59	1700000	797.18	13895600	6.39114	1600	155.945	10.26	9.55351	9.44125	5.30179	4.03341	3.94932	1.85491	5.0495
2007	Jiangsu	33928	14595.9	113.7	2.32449	15078.2	13249	104.309	1.13807	12268.1	9800.73	104.9	1.25175	46705.9	179.718	25988.4	14497.4	55.7841	53.2	1392.55	2200000	760.4	16646700	6.39802	1600	155.945	10.26	9.5885	9.49168	5.19139	4.02149	3.97406	1.85599	5.0495
2008	Jiangsu	39622	15287.4	111.5	2.5918	19044.5	15882.7	105.364	1.19907	15300.5	11108.1	110.04	1.37742	51017.5	164.863	30945.5	17051.1	55.1004	54.3	1447.11	2500000	694.51	17446100	5.63104	1700	165.692	10.26	9.63478	9.67299	5.10511	4.00916	3.99452	1.72829	5.11013
2009	Jiangsu	44744	15441.5	111.8	2.89764	18831.2	15772.7	99.5699	1.19392	18949.9	14081.3	97.7	1.34574	56943.1	165.188	34471.7	18667.2	54.1522	55.6	1515.82	2500000	683.1	17298100	5.02017	1700	165.692	10.26	9.64481	9.66604	5.10708	3.9918	4.01818	1.61346	5.11013
2010	Jiangsu	52840	16281.7	112	3.24535	19991.4	16129.8	103.813	1.2394	23184.3	16391.9	105.1	1.41438	64176.8	155.077	41383.9	21853.6	52.807	60.58	1540.54	2800000	676.95	19291700	4.65697	1900	185.185	10.26	9.6978	9.68842	5.04392	3.96664	4.10396	1.53837	5.22136
2011	Jiangsu	62290	17401.3	110.3	3.57963	24064.3	18433.6	105.33	1.30546	26692.6	17667.4	106.82	1.51084	71164	145.711	48839.2	25231.2	51.6618	62.01	1533.85	3200000	645.88	20753400	4.22588	2400	233.918	10.26	9.7643	9.82193	4.98162	3.94472	4.1273	1.44123	5.45497
2012	Jiangsu	68347	17389.2	109.8	3.93043	25742.4	19224.9	102.566	1.33901	30854.2	20705.6	98.63	1.49014	78559.9	146.289	53701.9	27150.8	50.5584	63.01	1552.37	3600000	631.25	22573200	4.17572	2400	233.918	10.26	9.7636	9.86396	4.98558	3.92313	4.14329	1.42929	5.45497
2013	Jiangsu	75354	17540.7	109.3	4.29596	26331.6	19213.4	102.347	1.37048	36373.3	24287.9	100.5	1.49759	87711	147.788	59349.4	29149.4	49.1149	64.39	1600.07	3300000	619.32	20598100	3.44719	2600	253.411	10.26	9.77228	9.86336	4.99578	3.89416	4.16496	1.23756	5.53501
2014	Jiangsu	81874	17581.5	108.4	4.65682	26871.5	19183.4	102.2	1.40077	41938.6	27699.4	101.1	1.51406	98675.1	152.205	64830.5	31048.8	47.8923	65.7	1538.97	2800000	614.28	17306800	2.65898	2677.95	261.009	10.26	9.7746	9.8618	5.02523	3.86895	4.1851	0.977943	5.56455
2015	Jiangsu	87995	17447.8	108.3	5.04333	27977.2	19646.6	101.661	1.42402	46246.9	31758	96.18	1.45623	111800	156.899	71255.9	33371.8	46.8337	67.49	1584.14	2400000	622.84	15119200	2.15631	2723.84	265.481	10.26	9.76697	9.88566	5.0556	3.8466	4.21198	0.768398	5.58154
2016	Jiangsu	96887	17870.6	107.5	5.42158	30642	21040.3	102.266	1.45635	49663.2	34521.8	98.79	1.43861	125805	162.643	77350.9	35041.5	45.302	68.93	1633.88	2500000	664.23	16302200	2.10654	2767.4	269.727	10.26	9.79091	9.9542	5.09155	3.81335	4.23309	0.745047	5.59741
2017	Jiangsu	107150	18505.2	106.8	5.79025	32541.5	21962.5	101.742	1.48169	53277	34421.2	107.59	1.5478	140379	163.479	85869.8	39124.1	45.5621	70.18	1636.08	2500000	675.18	16970900	1.97636	2816.44	274.507	10.26	9.82581	9.99709	5.09668	3.81908	4.25106	0.681257	5.61498
2018	Jiangsu	115168	18706.2	106.329	6.15669	35273.5	23268.8	102.31	1.51591	56207.3	34249.2	106.03	1.64113	154690	165.963	93207.6	42129.4	45.1995	71.19	1724.99	2600000	661.74	16935600	1.82899	3061.77	298.418	10.26	9.83661	10.0549	5.11176	3.81109	4.26535	0.603764	5.6985
2019	Jiangsu	123607	18976.2	105.8	6.51378	36841.1	23565.3	103.125	1.56336	59073.8	35523.7	101.329	1.66294	169455	171.762	98656.8	43507.5	44.0998	72.47	1788.31	2600000	689.85	18021800	1.80885	3586.8	349.59	10.26	9.85094	10.0675	5.14611	3.78646	4.28317	0.592691	5.85676
2020	Jiangsu	121231	17982.1	103.5	6.74176	36222.7	22604.6	102.5	1.60245	59251.1	34968.1	101.894	1.69443	184026	179	102808	44631.3	43.4124	73.44	1914.04	2800000	689.76	19575400	1.90572	4174	406.823	10.26	9.79713	10.0259	5.18739	3.77075	4.29647	0.64486	6.00838
2021	Jiangsu	137039	18769.1	108.3	7.30132	38250	23493.9	101.6	1.62809	62687.6	35892.1	103.076	1.74656	197955	170.117	116364	51775.4	44.4943	73.94	2081.71	2900000	645.15	18612600	1.59951	4398.15	428.669	10.26	9.83997	10.0645	5.13649	3.79536	4.30325	0.469697	6.06069
2000	Zhejiang	13460.9	13460.9	108.1	1	18000.7	18000.7	101	1	2349.95	2349.95	100.3	1	1988.7	32.259	6164.8	3287.1	53.3205	48.7	118.293	161300	827.84	1335310	2.21211	800	78.4314	10.2	9.50754	9.79817	3.4738	3.97632	3.88568	0.793947	4.36222
2001	Zhejiang	14655	13569.4	108	1.08	22214.6	22252.4	99.8	0.9983	2834.94	2823.64	100.4	1.004	2010.46	29.0206	6927.7	3590.1	51.8224	50.56	174.976	221200	827.7	1830870	2.65408	1200	117.647	10.2	9.51557	10.0102	3.36801	3.94782	3.92316	0.976098	4.76769
2002	Zhejiang	16838	13920.3	112	1.2096	20362.4	20588.5	99.1	0.989016	3477.47	3446.38	100.5	1.00902	2046.31	25.4495	8040.7	4112.9	51.151	51.41	247.115	316000	827.7	2615530	3.26792	1300	127.451	10.2	9.5411	9.93249	3.23669	3.93478	3.93983	1.18415	4.84773
2003	Zhejiang	20147	14623.3	113.9	1.37773	19913.3	19766.8	101.863	1.00741	4740.27	4539.91	103.48	1.04413	2125.27	21.7901	9753.4	5126.3	52.5591	51.98	325.502	544900	827.7	4510140	4.64722	1200	117.647	10.2	9.59037	9.89176	3.08145	3.96194	3.95086	1.53627	4.76769
2004	Zhejiang	23942	15297.4	113.6	1.56511	19663.3	18793.3	103.863	1.0463	5781.35	5226.53	105.94	1.10616	2216.59	19.3047	11482.1	6160.4	53.6522	52.67	402.992	668100	827.68	5529730	4.74708	1200	117.647	10.2	9.63544	9.84126	2.96035	3.98252	3.96405	1.55753	4.76769
2005	Zhejiang	27702.7	15917.4	111.2	1.7404	19849.6	18724.1	101.322	1.06011	6520.07	5874.96	100.33	1.10981	2341.74	17.9743	13028.3	6953.7	53.3738	56.02	485.217	772300	819.17	6326450	4.71501	1300	127.451	10.2	9.67517	9.83757	2.88894	3.97732	4.02571	1.55075	4.84773
2006	Zhejiang	31874	16366.6	111.9	1.94751	27210	25397.9	101.058	1.07135	7590.22	6738.16	101.5	1.12645	2503.22	16.358	15302.7	8295.7	54.2107	56.5	507.3	888900	797.18	7086130	4.50816	1300	127.451	10.2	9.703	10.1424	2.79472	3.99288	4.03424	1.50589	4.84773
2007	Zhejiang	37411	17014.8	112.9	2.19873	21368.6	19147.1	104.174	1.11602	8420.43	7160.13	104.4	1.17602	2694.39	14.4549	18640	10122.7	54.3063	57.2	768.544	1000000	760.4	7882310	4.20306	1300	127.451	10.2	9.74184	9.85991	2.67103	3.99464	4.04655	1.43581	4.84773
2008	Zhejiang	42214	17678.9	108.6	2.38782	20849.9	17787.7	105.029	1.17216	9323	7251.08	109.33	1.28574	2970.58	13.9565	21284.6	11512.7	54.0893	57.6	802.17	1000000	694.51	6995800	3.25952	1300	127.451	10.2	9.78013	9.78626	2.63594	3.99064	4.05352	1.18158	4.84773
2009	Zhejiang	44641	17358.6	107.7	2.57169	22885.1	19827.3	98.4725	1.15422	10742.3	8640.1	96.7	1.24331	3452.4	15.1197	22833.7	11882.4	52.0389	57.9	868.624	994000	683.1	6790010	2.95342	1700	166.667	10.2	9.76184	9.89482	2.716	3.95199	4.05872	1.08296	5.116
2010	Zhejiang	51711	18363.3	109.5	3.01875	25913.5	21620.8	103.838	1.19854	12376	9511.81	107.49	1.30112	4092.26	14.9353	27399.9	14140.9	51.6093	61.62	872.999	1100000	676.95	7447800	2.68657	1800	176.471	10.2	9.81811	9.98141	2.70373	3.9437	4.12099	0.988265	5.17316
2011	Zhejiang	59249	19627	107.2	2.816	25829.4	20450.4	105.383	1.26303	14185.3	10142.6	104.65	1.39858	4847.86	15.2186	31854.8	16271	51.0786	62.29	934.123	1200000	645.88	7534840	2.33141	1800	176.471	10.2	9.88466	9.92576	2.72252	3.93337	4.1318	0.846473	5.17316
2012	Zhejiang	63374	19492.5	107.7	3.25119	27007.8	20927.2	102.184	1.29056	17649.4	12717.4	99.23	1.38781	5839.47	16.9839	34382.4	17040.5	49.5617	62.91	952.379	1300000	631.25	8249970	2.37989	1800	176.471	10.2	9.87778	9.9488	2.83227	3.90322	4.14171	0.867054	5.17316
2013	Zhejiang	68805	19613.5	107.9	3.50804	28116.8	21296.7	102.298	1.32024	20782.1	14974.8	100	1.38781	7124.07	19.0817	37334.6	18162.8	48.6487	63.94	1003.03	1400000	619.32	8768940	2.32249	2000	196.078	10.2	9.88397	9.96631	2.94873	3.88463	4.15795	0.84264	5.27851
2014	Zhejiang	73002	19394.2	107.3	3.76412	29923.6	22207.7	102.1	1.34744	24262.8	17378.5	100.6	1.39614	8556	21.3774	40023.5	19580.7	48.923	64.96	1013.14	1600000	614.28	9703930	2.41553	2347.16	230.114	10.2	9.87273	10.0082	3.06234	3.89025	4.17377	0.881919	5.43857
2015	Zhejiang	77643.7	19177.8	107.558	4.04862	31692.8	23193.7	101.411	1.36644	27323.3	20086.9	97.43	1.36025	10095.1	23.203	43507.7	20606.6	47.3631	66.32	1058.12	1700000	622.84	10563500	2.46313	2563.65	251.338	10.2	9.86151	10.0516	3.14428	3.85784	4.19449	0.901433	5.5268
2016	Zhejiang	84916	19638.6	106.8	4.32393	34764.4	24962.3	101.915	1.39268	30276.1	22378.5	99.46	1.35291	11784.4	24.9385	47254	21571.3	45.6497	67.72	1045.15	1800000	664.23	11675500	2.47093	2576.9	252.637	10.2	9.88525	10.1251	3.21641	3.821	4.21538	0.904595	5.53195
2017	Zhejiang	92057	19965.7	106.633	4.61075	39226.9	27581.8	102.119	1.4222	31696	22135.3	105.84	1.43192	13438.2	25.6439	52403.1	23246.7	44.3613	68.91	1061.56	1800000	675.18	12087100	2.33486	2623.97	257.252	10.2	9.90177	10.2249	3.24431	3.79237	4.2328	0.847952	5.55006
2018	Zhejiang	98643.4	20246.3	105.67	4.87217	42252.8	29050	102.274	1.45448	33946.4	22430.6	105.69	1.5134	14443.9	24.902	58002.8	25308.1	43.6325	70.02	1079.29	1900000	661.74	12334000	2.19477	2813.47	275.83	10.2	9.91573	10.2768	3.21495	3.7758	4.24878	0.786077	5.61978
2019	Zhejiang	107624	21037.6	105	5.11578	47445.7	31707.1	102.884	1.49637	37341.1	24161.7	102.119	1.54547	15074.6	24.1341	62462	26299.5	42.1048	71.58	1123.52	1400000	689.85	9353810	1.50017	2842.16	278.643	10.2	9.95407	10.3643	3.18362	3.74016	4.27082	0.405578	5.62993
2020	Zhejiang	100620	19282.9	102	5.21809	44965.7	29374.2	102.3	1.53079	39357.5	24954	102.053	1.5772	15751.2	24.3491	64689.1	26361.5	40.7511	72.17	1211.11	1600000	689.76	10898200	1.68668	3159	309.706	10.2	9.86697	10.2879	3.1925	3.70748	4.27902	0.522762	5.73562
2021	Zhejiang	113032	20225.5	107.1	5.58858	46800.8	30121.2	101.5	1.55375	43608.1	26842.8	103.004	1.62458	16506	22.4524	73515.8	31188.6	42.4243	72.66	1375.05	1900000	645.15	11984700	1.63022	3345.19	327.96	10.2	9.9147	10.313	3.1114	3.74772	4.28579	0.488715	5.79289
2000	Anhui	4867.41	4867.41	107.6	1	8784.18	8784.18	100.7	1	803.97	803.97	101.6	1	5481.6	175.394	3125.3	1062.2	33.9871	28	159.505	31800	827.84	263253	0.866467	1800	128.848	13.97	8.49032	9.08071	5.16704	3.52598	3.3322	-0.143331	4.85863
2001	Anhui	5221	4825.32	108.2	1.082	8853.67	8814.01	100.5	1.0045	893.373	897.862	99.5	0.995	5607.85	160.096	3502.8	1258.2	35.9198	29.3	216.027	33700	827.7	278935	0.85913	2200	157.48	13.97	8.48163	9.0841	5.07578	3.58129	3.37759	-0.151835	5.0593
2002	Anhui	5817	4923.22	109.2	1.18154	8365.92	8412.57	99	0.994455	1074.46	1068.11	101.1	1.00594	5865.29	153.233	3827.7	1347.3	35.1987	30.7	296.951	37500	827.7	310387	0.881853	2200	157.48	13.97	8.50172	9.03748	5.03196	3.56101	3.42426	-0.12573	5.0593
2003	Anhui	6455	5007.51	109.1	1.28906	9131.37	9025.25	101.741	1.01176	1418.69	1362.61	103.5	1.04115	6348.73	147.378	4307.8	1557.6	36.1577	32	349.824	39100	827.7	323631	0.824936	2200	157.48	13.97	8.51869	9.10778	4.993	3.58789	3.46574	-0.192449	5.0593
2004	Anhui	7768	5351.75	112.6	1.45149	8726.97	8254.11	104.498	1.05729	1935.25	1752.72	106.05	1.10414	7043.88	137.332	5129.1	1846.2	35.9946	33.5	427.087	54700	827.68	452741	0.951272	2400	171.797	13.97	8.58518	9.01847	4.9224	3.58337	3.51155	-0.049955	5.14631
2005	Anhui	8675.14	5394.16	110.8	1.60825	8445.14	7881.16	101.352	1.07156	2525.11	2263.4	101.04	1.11563	7970.18	140.421	5675.9	2197.4	38.7146	35.5	511.708	68800	819.17	563589	1.0534	2400	171.797	13.97	8.59307	8.97223	4.94465	3.65622	3.56953	0.052023	5.14631
2006	Anhui	10055	5484.34	114	1.8334	8872.84	8180.49	101.223	1.08463	3533.56	3108.28	101.9	1.13682	9154.81	140.837	6500.3	2653.2	40.8166	37.1	577.495	139400	797.18	1111270	1.81803	2400	171.797	13.97	8.60965	9.00951	4.9476	3.70909	3.61362	0.597754	5.14631
2007	Anhui	12045	5762.94	114	2.09008	9303.29	8147.96	105.27	1.14179	5087.53	4245.94	105.4	1.19821	10651.9	134.128	7941.6	3371.8	42.4574	38.7	711.58	299900	760.4	2280440	3.09804	2400	171.797	13.97	8.6592	9.00552	4.89879	3.7485	3.65584	1.13077	5.14631
2008	Anhui	14485	6160.32	112.5	2.35134	9484.15	7823.64	106.168	1.21224	6746.96	5145.63	109.43	1.3112	12217.8	128.369	9517.7	4194.5	44.0705	40.5	823.148	349000	694.51	2423840	2.73829	2900	207.588	13.97	8.72588	8.9649	4.85491	3.78579	3.7013	1.00733	5.33556
2009	Anhui	16407.7	6186.18	112.8	2.65231	9787.85	8148.31	99.0939	1.20121	8990.73	7142.56	96	1.25875	14738.6	135.656	10864.7	4918.7	45.2723	42.1	858.01	388400	683.1	2653160	2.6366	2900	207.588	13.97	8.73007	9.00557	4.91012	3.8127	3.74005	0.96949	5.33556
2010	Anhui	20888	6629.13	118.8	3.15094	11336.4	9150.16	103.139	1.23893	11542.9	8704.44	105.35	1.3261	17694.8	133.548	13249.8	6396	48.2724	43.01	951.871	501400	676.95	3394230	2.74629	2900	207.588	13.97	8.79923	9.12153	4.89446	3.87686	3.76143	1.01025	5.33556
2011	Anhui	25659	7232.04	112.6	3.54796	15150.5	11584.6	105.562	1.30781	12455.7	8686.52	100.97	1.43391	20829.9	127.909	16284.9	8189.1	50.2865	44.8	966.601	662900	645.88	4281540	2.79827	3100	221.904	13.97	8.88628	9.35743	4.85132	3.91774	3.80221	1.029	5.40225
2012	Anhui	28792	7258.57	111.8	3.96662	18578.4	13891.7	102.261	1.33737	15425.8	10654.5	108.13	1.44782	24816.2	135.299	18341.7	9247.9	50.4201	46.3	1006.22	863811	631.25	5452810	3.16802	3300	236.22	13.97	8.88994	9.53905	4.90749	3.92039	3.83514	1.15311	5.46476
2013	Anhui	32001	7340.83	109.9	4.35932	16446.1	12007.9	102.409	1.3696	18621.9	12836.4	100.2	1.45071	29847.4	145.003	20584	10233.4	49.7153	47.87	1045.98	1100000	619.32	6619120	3.4422	3500	250.537	13.97	8.90121	9.39332	4.97675	3.90631	3.86849	1.23611	5.52361
2014	Anhui	34425	7284.94	108.4	4.7255	17567.8	12622.5	101.6	1.39179	21875.6	15034.1	100.3	1.45507	35317.8	156.831	22519.7	10982.6	48.7689	49.31	1062.14	1200000	614.28	7580080	3.63575	3548.44	254.005	13.97	8.89356	9.44324	5.05517	3.88709	3.89813	1.29082	5.53735
2015	Anhui	35996.6	7073.31	107.694	5.08907	18588.6	13185.8	101.286	1.40974	24386	17300.9	96.87	1.40952	41597.3	174.55	23831.2	10838.3	45.4795	50.97	1074.26	1400000	622.84	8482740	3.8548	4168.81	298.412	13.97	8.86408	9.4869	5.16221	3.81726	3.93124	1.34932	5.69847
2016	Anhui	39561	7217.94	107.7	5.48093	19044	13273.9	101.77	1.4347	27033.4	19331.8	99.21	1.39839	47355.2	180.005	26307.7	11517.5	43.78	52.62	1098.48	1500000	664.23	9808760	4.01873	4242.6	303.694	13.97	8.88433	9.49356	5.19298	3.77918	3.9631	1.39097	5.71602
2017	Anhui	43401.4	7366.46	107.496	5.89175	22877.1	15751.8	101.232	1.45234	29275.1	19492.4	107.4	1.50187	46712.2	157.406	29676.2	12681.2	42.7319	54.29	1096.94	1600000	675.18	10733000	3.97254	4274.61	305.985	13.97	8.90469	9.66471	5.05883	3.75495	3.99434	1.37941	5.72354
2018	Anhui	47711.7	7574.23	106.916	6.29921	23645	15964.5	101.983	1.4811	32729.5	20590.1	105.84	1.58958	46176.2	135.769	34010.9	14094.4	41.4408	55.65	1117.21	1700000	661.74	11250600	3.74936	4324.21	309.536	13.97	8.93251	9.67812	4.91095	3.72427	4.01908	1.32159	5.73507
2019	Anhui	58495.6	8719.42	106.5	6.70866	26464.1	17391.4	102.744	1.52168	35740.6	21985.6	102.269	1.62564	45892.2	124.553	36845.5	14970	40.6291	57.02	1140.83	1800000	689.85	12373700	3.33396	4843.93	346.738	13.97	9.07331	9.76373	4.82473	3.70448	4.0434	1.20416	5.84857
2020	Anhui	63426	9125.82	103.6	6.95017	26538.2	16981.5	102.7	1.56277	37563.4	22600.3	102.242	1.66208	45960.7	120.754	38061.5	15216.5	39.9787	58.33	1192.72	1800000	689.76	12629500	3.26507	5287	378.454	13.97	9.11886	9.73988	4.79375	3.68835	4.06612	1.18328	5.93609
2021	Anhui	70321	9359.75	108.1	7.51313	27839.6	17655.4	100.9	1.57683	41094.4	23922.9	103.351	1.71778	46249.2	107.658	42959.2	17613.2	40.9998	59.39	1361.21	1900000	645.15	12451400	2.89842	5409.73	387.239	13.97	9.14417	9.7788	4.67896	3.71357	4.08413	1.06417	5.95904
2000	Fujian	11601.3	11601.3	107.5	1	12168.3	12168.3	102.1	1	1112.2	1112.2	100.2	1	6035.1	160.316	3764.5	1622.3	43.0947	41.96	97.195	380400	827.84	3149100	8.03328	900	74.1962	12.13	9.35887	9.40659	5.07715	3.7634	3.73672	2.08359	4.30671
2001	Fujian	12362	11585.8	106.7	1.067	12796.2	12962.1	98.7	0.9872	1172.91	1178.81	99.5	0.995	6149.8	150.993	4072.9	1796.7	44.1135	42.44	124.628	391800	827.7	3242930	7.96231	1300	107.172	12.13	9.35754	9.46978	5.01723	3.78677	3.74809	2.07472	4.67444
2002	Fujian	13497	11573.2	109.3	1.16623	14303	14565.7	99.5	0.981968	1253.08	1263.17	99.7	0.992015	6374.79	142.689	4467.6	2029.2	45.4204	44.45	149.144	425000	827.7	3517720	7.87395	1500	123.66	12.13	9.35645	9.58642	4.96067	3.81596	3.79436	2.06356	4.81754
2003	Fujian	14979	11602.5	110.7	1.29102	12613.2	12736.5	100.85	0.990315	1496.37	1487.3	101.42	1.0061	6699.72	134.005	4999.6	2329.7	46.5977	44.92	192.067	499300	827.7	4132710	8.2925	1500	123.66	12.13	9.35898	9.45223	4.89788	3.84155	3.80488	2.11535	4.81754
2004	Fujian	17218	12004.3	111.1	1.43432	15228.8	14779.2	104.048	1.03042	1892.92	1819.93	103.38	1.04011	7142.37	125.039	5712.1	2738.7	47.9456	45.76	238.705	531800	827.68	4401600	7.63723	1500	123.66	12.13	9.39302	9.60098	4.82863	3.87007	3.82341	2.03304	4.81754
2005	Fujian	18645.8	11722.1	110.9	1.59066	14061	13349.5	102.217	1.0533	2316.72	2211.02	100.74	1.0478	8042.7	125.364	6415.5	3095.9	48.2566	49.4	302.717	623000	819.17	5103430	7.78592	1600	131.904	12.13	9.36923	9.49923	4.83122	3.87653	3.89995	2.05232	4.88207
2006	Fujian	21471	11840.5	114	1.81335	15417.6	14521.3	100.803	1.06172	2981.82	2789.98	102	1.06876	9582.96	128.31	7468.6	3629.7	48.5995	50.4	339.067	718500	797.18	5727740	7.55255	1600	131.904	12.13	9.37928	9.58337	4.85445	3.88361	3.91999	2.02189	4.88207
2007	Fujian	25908	12532.8	114	2.06722	14460.4	12942.8	105.228	1.11725	4287.75	3788.38	105.9	1.13182	11795.3	126.483	9325.6	4521.8	48.488	51.4	524.18	813100	760.4	6182810	6.68518	1600	131.904	12.13	9.4361	9.4683	4.84011	3.88132	3.93964	1.89989	4.88207
2008	Fujian	30123	12987.3	112.2	2.31943	17628	15091.3	104.551	1.16809	5207.68	4344.41	105.91	1.19871	14692.7	134.403	10931.8	5387	49.2783	53	535.971	1000000	694.51	6963160	6.43366	1600	131.904	12.13	9.47173	9.62187	4.90084	3.89748	3.97029	1.86154	4.88207
2009	Fujian	33840	13073.3	111.6	2.58848	16108.6	14044.8	98.1887	1.14694	6231.2	5304.35	98	1.17473	18440.6	148.498	12418.1	6129.1	49.3562	55.1	626.541	573700	683.1	3918940	3.20266	2100	173.124	12.13	9.47833	9.55001	5.00057	3.89906	4.00915	1.16398	5.15401
2010	Fujian	40025	13659.7	113.2	2.93016	17069.2	14418.1	103.221	1.18388	8199.12	6755.93	103.31	1.21362	22851.5	152.318	15002.5	7705.3	51.3601	57.1	630.652	580300	676.95	3928340	2.66561	2100	173.124	12.13	9.52221	9.57624	5.02597	3.93886	4.0448	0.980433	5.15401
2011	Fujian	47377	14488.1	111.6	3.27006	18597.9	14924.3	105.263	1.24615	9910.89	7691.82	106.17	1.2885	26195	146.196	17917.7	9316.6	51.9966	58.11	655.393	620100	645.88	4005100	2.28079	2100	173.124	12.13	9.58108	9.61075	4.98495	3.95118	4.06234	0.824522	5.15401
2012	Fujian	52763	14602	110.5	3.98198	23420.4	18348.4	102.43	1.27643	12439.9	9625.73	100.3	1.29236	30732.3	152.21	20190.7	10527	52.1379	59.32	656.658	633774	631.25	4000700	2.03063	2300	189.613	12.13	9.58891	9.8173	5.02526	3.95389	4.08295	0.708346	5.24499
2013	Fujian	58145	14602	110.2	3.61341	20375.4	15578	102.472	1.30796	15327.4	11848.2	100.1	1.29366	35180.7	156.332	22503.8	11805.5	52.46	60.8	722.286	667896	619.32	4136410	1.89149	2700	222.589	12.13	9.58891	9.65361	5.05198	3.96005	4.10759	0.637365	5.40533
2014	Fujian	63472	14610.3	109.1	4.34434	22661.2	16982.6	102	1.33438	18177.9	13995.6	100.4	1.29883	40193.9	161.149	24942.1	13165.1	52.7826	61.99	720.958	711499	614.28	4370600	1.81686	2759.13	227.463	12.13	9.58948	9.73994	5.08233	3.96618	4.12697	0.59711	5.42699
2015	Fujian	67965.5	14485.8	108	4.69189	25081.9	18477.1	101.727	1.35746	21301.4	16680.7	98.32	1.27701	45969.5	171.403	26819.5	13735.7	51.2153	63.22	733.843	768339	622.84	4785520	1.84202	3200.81	263.876	12.13	9.58092	9.82429	5.14402	3.93604	4.14662	0.610863	5.57548
2016	Fujian	74707	14811.7	107.5	5.04378	25553.7	18511.7	101.691	1.3804	23237.4	18200.3	99.98	1.27675	52251.1	176.468	29609.4	14683.7	49.5913	64.39	708.992	819465	664.23	5443130	1.88928	3201	263.891	12.13	9.60317	9.82616	5.17314	3.90382	4.16496	0.636196	5.57554
2017	Fujian	82677	15305.2	107.1	5.40189	31138.2	22294.2	101.177	1.39669	26416.3	19596.7	105.58	1.348	56979.5	168.367	33842.4	16290	48.1349	65.78	685.145	857672	675.18	5790830	1.7994	3191.41	263.101	12.13	9.63595	10.0121	5.12615	3.87401	4.18632	0.587453	5.57254
2018	Fujian	91197.2	15724.5	107.364	5.79969	35949.2	25350.9	101.525	1.41806	29454.1	20837.6	104.86	1.41351	60972.8	157.602	38687.8	18847.8	48.7177	66.98	693.123	445777	661.74	2949880	0.823897	3513.74	289.674	12.13	9.66298	10.1406	5.06007	3.88604	4.20439	-0.19371	5.66876
2019	Fujian	107139	17313.3	106.7	6.18827	37309.8	25633.7	102.635	1.4555	31191.9	21735.2	101.526	1.43509	62849	148.486	42326.6	20065.5	47.4064	67.87	721.123	460953	689.85	3179880	0.750061	3513.76	289.676	12.13	9.75923	10.1517	5.00049	3.85876	4.21759	-0.287601	5.66876
2020	Fujian	105818	16682.7	102.5	6.34298	35435.8	23822	102.2	1.48752	31067.2	21220.6	102.015	1.46401	65054.8	149.179	43608.6	20168.4	46.2487	68.75	801.414	504248	689.76	3478100	0.792208	3779	311.542	12.13	9.72213	10.0784	5.00515	3.83403	4.23048	-0.232931	5.74153
2021	Fujian	116939	17181.7	107.3	6.80602	35514.9	23709.3	100.7	1.49793	32931.2	21887.4	102.771	1.50457	67738.5	138.779	48810.4	22866.3	46.8472	69.7	911.436	534008	645.15	3445150	0.705823	3987.59	328.737	12.13	9.7516	10.0736	4.93288	3.84689	4.2442	-0.348391	5.79526
2000	Jiangxi	4851.26	4851.26	110.2	1	9882.61	9882.61	100.3	1	516.08	516.08	101.4	1	8326.4	415.676	2003.1	700.8	34.9858	27.69	131.971	22700	827.84	187920	0.938158	2200	131.737	16.7	8.48699	9.19853	6.02991	3.55494	3.32107	-0.063837	4.88081
2001	Jiangxi	5221	4843.23	107.8	1.078	9446.2	9282.82	99.5	1.0176	631.835	638.863	98.9	0.989	8489.68	390.205	2175.7	786.1	36.1309	30.41	167.772	39600	827.7	327769	1.50651	2400	143.713	16.7	8.48534	9.13592	5.96667	3.58715	3.41477	0.409796	4.96782
2002	Jiangxi	5829	4938.11	109.5	1.18041	9645.4	9541.55	100.1	1.01088	889.04	898.928	100	0.989	8717.71	355.752	2450.5	941.8	38.433	32.2	260.629	108700	827.7	899710	3.67157	2400	143.713	16.7	8.50474	9.16341	5.87424	3.64892	3.47197	1.30062	4.96782
2003	Jiangxi	6678	5046.71	112.1	1.32324	9757.03	9545.07	100.775	1.02221	1303.22	1253.89	105.09	1.03934	9016.92	320.579	2812.7	1204.3	42.8165	34.02	371.701	161200	827.7	1334250	4.75261	2300	137.725	16.7	8.52649	9.16378	5.77013	3.75692	3.52695	1.55869	4.92526
2004	Jiangxi	8189	5505.87	112.4	1.48732	10485.3	9897.29	103.522	1.05941	1713.2	1535.35	107.36	1.11584	9479.09	278.953	3398.1	1505.2	44.2953	35.58	456.494	205200	827.68	1698400	4.91335	2300	137.725	16.7	8.61357	9.20002	5.63104	3.79088	3.57178	1.59196	4.92526
2005	Jiangxi	9440	5661.89	112.1	1.66729	8732.8	8106.85	101.721	1.07721	2176.6	1940.75	100.51	1.12153	10146.6	257.449	3941.2	1834.7	46.5518	37	574.718	242300	819.17	1984850	4.89269	2400	143.713	16.7	8.64151	9.00046	5.55082	3.84057	3.61092	1.58774	4.96782
2006	Jiangxi	10798	5803.22	111.6	1.86069	8824.51	8110.08	101.174	1.08809	2683.57	2318.59	103.2	1.15742	11161.1	237.631	4696.8	2337.6	49.7701	38.68	656.22	280700	797.18	2237680	4.64199	2400	143.713	16.7	8.66617	9.00086	5.47072	3.90741	3.65532	1.53514	4.96782
2007	Jiangxi	12633	6051.17	112.2	2.0877	10746.7	9456.78	104.84	1.1364	3301.94	2706.7	105.4	1.21992	12501	216.371	5777.6	2950.3	51.0645	39.8	858.691	310400	760.4	2360280	4.06928	2600	155.689	16.7	8.70801	9.15449	5.37699	3.93309	3.68387	1.40347	5.04786
2008	Jiangxi	14781	6332.78	111.8	2.33405	11412	9537.63	106.046	1.19652	4745.43	3523.2	110.41	1.34691	14156.2	204.151	6934.2	3518.8	50.7456	41.36	897.443	360400	694.51	2503010	3.59058	2700	161.677	16.7	8.75349	9.163	5.31886	3.92682	3.72231	1.27831	5.0856
2009	Jiangxi	17335	6613.55	112.3	2.62113	11478.8	9593.51	99.3414	1.19652	6643.14	5132.3	96.1	1.29438	16821.3	220.462	7630	3882.7	50.8873	43.18	917.978	402400	683.1	2748790	3.59076	2700	161.677	16.7	8.79688	9.16884	5.39573	3.92961	3.76538	1.27836	5.0856
2010	Jiangxi	21253	7162.83	113.2	2.96712	13120.9	10653.8	103.044	1.23158	8772.27	6468.03	104.78	1.35625	20387.4	217.275	9383.2	5083.1	54.1724	44.06	948.07	510100	676.95	3453120	3.65361	2800	167.665	16.7	8.87666	9.27367	5.38117	3.99217	3.78555	1.29572	5.12197
2011	Jiangxi	26150	7883.05	111.8	3.31724	13519.3	10452.5	105.249	1.2934	9087.6	6183.58	108.36	1.46963	23721	204.765	11584.5	6338	54.711	45.75	983.112	605900	645.88	3913390	3.34397	2800	167.665	16.7	8.97247	9.2546	5.32186	4.00207	3.82319	1.20716	5.12197
2012	Jiangxi	28800	7864.05	110.4	3.66224	22620	17129.1	102.748	1.32056	10774.2	7260.04	100.98	1.48404	28250.3	220.573	12807.7	6893.3	53.8215	47.39	910.924	682431	631.25	4307850	3.32681	2800	167.665	16.7	8.97006	9.74853	5.39623	3.98567	3.85841	1.20201	5.12197
2013	Jiangxi	31930	7955.03	109.6	4.01381	17393.1	12883.7	102.531	1.35001	12850.3	8624.49	100.1	1.48997	33571.3	234.761	14300.2	7661.9	53.579	49.04	989.291	755096	619.32	4676460	3.24525	3100	185.629	16.7	8.98156	9.46372	5.45857	3.98116	3.89264	1.17719	5.22375
2014	Jiangxi	34674	7910.87	109.2	4.38308	18363.1	13347.2	102.3	1.3758	15079.3	10110.4	100.4	1.49146	37242.3	237.7	15667.8	8238.7	52.5836	50.55	977.462	845074	614.28	5191120	3.30337	3702.27	221.693	16.7	8.97599	9.49906	5.47101	3.96241	3.92296	1.19494	5.40129
2015	Jiangxi	36724	7722.19	108.5	4.75564	18790.2	13491.7	101.507	1.39272	17388.1	12045.1	96.79	1.44359	40882.8	243.627	16780.9	8367.7	49.8644	52.3	963.242	947321	622.84	5900290	3.52809	4009.74	240.104	16.7	8.95185	9.50983	5.49564	3.90931	3.957	1.26076	5.48107
2016	Jiangxi	40400	7836.87	108.4	5.15512	19561.8	13759.6	101.963	1.42169	19694.2	13643.9	99.99	1.44344	44552.9	242.285	18388.6	8732.5	47.4887	53.99	1005.64	1000000	664.23	6934930	3.74882	4010.5	240.15	16.7	8.96659	9.52949	5.49012	3.86049	3.9888	1.32144	5.48126
2017	Jiangxi	43424.4	7792.37	108.1	5.57268	20915.4	14491.4	101.988	1.4433	22085.3	14415.4	106.14	1.53207	48064.9	237.818	20210.8	9444.6	46.7305	55.7	1047.8	1100000	675.18	7740080	3.86882	4280.46	256.315	16.7	8.9609	9.58131	5.47151	3.8444	4.01998	1.35295	5.54641
2018	Jiangxi	47433.9	7881.36	108	6.0185	24640.8	16664.3	102.108	1.47866	24536.8	15047.9	106.43	1.63058	50638	222.913	22716.5	10081.2	44.3783	57.34	1047.34	1300000	661.74	8319170	3.78406	4278.44	256.194	16.7	8.97226	9.72102	5.40678	3.79275	4.049	1.3308	5.54594
2019	Jiangxi	53164	8224.8	107.4	6.46386	29328.1	19217.4	102.85	1.52612	26794.2	16047.2	102.4	1.66972	53353.3	216.292	24667.3	10820.3	43.865	59.07	1089.13	1400000	689.85	9368160	3.78397	4904.98	293.711	16.7	9.01491	9.86357	5.37663	3.78112	4.07872	1.33077	5.6826
2020	Jiangxi	56871	8476.2	103.8	6.70949	27230.7	17357	102.6	1.56886	28991.3	16975.4	102.284	1.70785	55991.2	217.172	25782	11107.9	43.0839	60.44	1194.12	1500000	689.76	10070500	3.91978	4917	294.431	16.7	9.04502	9.76175	5.38069	3.76315	4.10165	1.36604	5.68504
2021	Jiangxi	65560	8980.91	108.8	7.29993	26008.7	16381.5	100.9	1.58768	32122.4	18186.9	103.419	1.76624	58743.2	198.325	29619.7	13183.2	44.5082	61.46	1419.66	1600000	645.15	10180500	3.43706	5196.67	311.178	16.7	9.10286	9.70391	5.28991	3.79567	4.11839	1.23462	5.74037
2000	Shandong	9555.24	9555.24	109.2	1	12971.6	12971.6	100.2	1	2531.1	2531.1	102.4	1	8039.7	97.1201	8278.1	4120.2	49.7723	26.78	228.714	297100	827.84	2459510	2.87917	2400	156.047	15.38	9.16484	9.47052	4.57595	3.90746	3.28766	1.0575	5.05016
2001	Shandong	10465	9592.12	109.1	1.091	11024.7	11077.9	101.8	0.9952	2788.68	2750.18	101.4	1.014	8165.75	89.9688	9076.2	4466.7	49.2133	27.84	319.211	362100	827.7	2997100	3.25948	2900	188.557	15.38	9.1687	9.31271	4.49946	3.89616	3.32647	1.18157	5.2394
2002	Shandong	11645	9615.94	111	1.21101	10606.3	10650	99.3	0.995897	3483.31	3397.84	101.1	1.02515	8449.95	83.858	10076.5	5037.6	49.9935	29	438.402	558600	827.7	4623530	4.49957	2900	188.557	15.38	9.17118	9.27332	4.42912	3.91189	3.3673	1.50398	5.2394
2003	Shandong	13661	9965.25	113.2	1.37086	9872.99	9837.92	101.116	1.00357	5315.14	5038.11	102.91	1.05499	9001.37	82.5571	10903.2	5720	52.4617	31.05	584.771	709400	827.7	5871700	4.86143	3200	208.062	15.38	9.20686	9.194	4.41349	3.96008	3.4356	1.58133	5.33784
2004	Shandong	16925	10763.9	114.7	1.57238	9424.41	9071.61	103.642	1.03889	6970.62	6150.91	107.42	1.13327	9889.95	74.3153	13308.1	7327.6	55.0612	32.15	760.435	870100	827.68	7201640	4.79412	3300	214.564	15.38	9.28395	9.11291	4.30832	4.00845	3.47041	1.56739	5.36861
2005	Shandong	20096.5	11162.4	114.5	1.80038	9548.43	9035.58	101.677	1.05676	9307.3	7985.23	102.85	1.16556	11203.9	70.255	15947.5	8841.1	55.4388	45	937.979	897100	819.17	7348770	4.0011	3300	214.564	15.38	9.32031	9.10893	4.25213	4.01528	3.80666	1.38657	5.36861
2006	Shandong	23794	11593.1	114	2.05243	10080.6	9428.82	101.01	1.06912	11111.4	9364.52	101.8	1.18654	13236.6	69.7847	18967.8	10568.5	55.7181	46.1	1052.48	1000000	797.18	7972600	3.64042	3300	214.564	15.38	9.35817	9.15153	4.24541	4.02031	3.83081	1.2921	5.36861
2007	Shandong	27807	11926.4	113.6	2.33156	11210.4	10001.5	104.44	1.12087	12537.7	10160.2	104	1.23401	16211.8	71.3609	22718.1	12529.4	55.1516	46.75	1340.48	1100000	760.4	8373520	3.24846	3300	214.564	15.38	9.38651	9.21049	4.26775	4.01009	3.84481	1.17818	5.36861
2008	Shandong	33083	12737.2	111.4	2.59736	11983.6	10081.4	105.292	1.18868	15435.9	11616.6	107.68	1.32878	19801.1	73.0502	27106.2	14911.5	55.0114	47.6	1374.86	820200	694.51	5696370	1.8415	3600	234.07	15.38	9.45228	9.21845	4.29115	4.00754	3.86283	0.61058	5.45562
2009	Shandong	35894	12383	111.6	2.89865	11825.7	10014.6	99.9976	1.18084	19034.5	14783.1	96.9	1.28759	25042.8	84.7736	29540.8	15919.7	53.8906	48.32	1438.51	801000	683.1	5471630	1.61421	3700	240.572	15.38	9.42408	9.2118	4.43998	3.98696	3.87785	0.478846	5.48302
2010	Shandong	41106	12741.3	111.3	3.2262	12720.2	10454.4	102.935	1.21673	23280.5	17445.7	103.64	1.33445	31343.1	92.3963	33922.5	17733.1	52.2753	49.7	1648.75	916800	676.95	6206280	1.58445	3800	247.074	15.38	9.4526	9.25478	4.52609	3.95652	3.906	0.460237	5.50969
2011	Shandong	47335	13350.4	109.9	3.54559	16254.8	12693	105.02	1.28061	26749.7	18762.1	106.84	1.42573	37020.7	94.7672	39064.9	19926.1	51.0077	50.86	1717.94	1100000	645.88	7208020	1.589	4200	273.082	15.38	9.4993	9.44881	4.55142	3.93198	3.92908	0.463105	5.60977
2012	Shandong	51768	13370.6	109.2	3.87178	18819	14302	102.103	1.31583	31256	21740.2	100.84	1.43771	44121.2	102.71	42957.3	21275.9	49.528	52.03	1716.17	1200000	631.25	7797620	1.55911	4300	279.584	15.38	9.50081	9.56815	4.63191	3.90254	3.95182	0.444115	5.6333
2013	Shandong	56885	13479.1	109	4.22024	17425.5	12916.2	102.23	1.34912	36789.1	25486.8	100.4	1.44346	52722	111.359	47344.3	22615.9	47.769	53.46	1838.59	1400000	619.32	8703400	1.57584	4300	279.584	15.38	9.5089	9.46624	4.71276	3.86638	3.97893	0.454788	5.6333
2014	Shandong	60879	13344.6	108.1	4.89628	17296	12525.8	101.9	1.38082	42495.6	29352.1	100.3	1.44779	62694.7	123.476	50774.8	23588	46.4561	54.77	1843.54	1500000	614.28	9334050	1.57069	5028.92	326.978	15.38	9.49887	9.43555	4.81605	3.83851	4.00314	0.451515	5.78989
2015	Shandong	64168.3	13105.5	107.325	4.56208	18568.6	13247.4	101.226	1.40167	48312.4	34141.4	97.74	1.41507	73976.9	133.801	55288.8	24814.9	44.8823	56.97	1904.21	1600000	622.84	10152900	1.6115	5434.45	353.346	15.38	9.48079	9.49156	4.89635	3.80404	4.04252	0.477165	5.86745
2016	Shandong	68733	13156.3	106.7	5.22433	19305.2	13508.2	102.079	1.42915	53322.9	38028.3	99.09	1.40219	86207	146.704	58762.5	25565	43.5056	59.13	2082.21	1700000	664.23	11176000	1.64294	5452.3	354.506	15.38	9.48466	9.51105	4.98842	3.77289	4.07974	0.496487	5.87073
2017	Shandong	72807.1	13084.9	106.506	5.56423	21161	14517.8	101.518	1.45759	55202.7	37207.2	105.81	1.48366	97423.5	154.611	63012.1	26925.6	42.7308	60.79	2035.28	1800000	675.18	12056900	1.65995	5726.4	372.328	15.38	9.47921	9.58313	5.04091	3.75492	4.10743	0.506787	5.91978
2018	Shandong	76267.3	12943.1	105.9	5.89252	23865.9	16035.2	102.454	1.48834	57466	36498.9	106.12	1.57446	108661	163.035	66648.9	27523.7	41.2966	61.46	2022.73	2100000	661.74	13576500	1.77541	6335.89	411.956	15.38	9.46832	9.68254	5.09396	3.72078	4.11839	0.574031	6.02092
2019	Shandong	70652.6	11397.5	105.2	6.19893	27231.2	17789.4	103.21	1.53076	52753.8	32598.1	102.785	1.61831	120215	170.42	70540.5	28171.8	39.9371	61.86	2111.28	1500000	689.85	10133400	1.42589	6633.01	431.275	15.38	9.34115	9.78636	5.13827	3.6873	4.12487	0.354796	6.06675
2020	Shandong	72151	11289.3	103.1	6.3911	27808.1	17705.8	102.8	1.57056	54653	33027.8	102.252	1.65475	131275	180.327	72798.2	28456.7	39.0898	63.05	2266.36	1800000	689.76	12174300	1.66477	6924	450.195	15.38	9.33161	9.78165	5.19477	3.66586	4.14393	0.509687	6.10968
2021	Shandong	81727	11851.4	107.9	6.896	29992.7	18926.5	101.2	1.58469	57932.1	33930.9	103.179	1.70736	142595	171.603	83095.9	33187.2	39.9384	63.94	2463.37	2200000	645.15	13883600	1.6708	7198.27	468.028	15.38	9.3802	9.84832	5.14519	3.68734	4.15795	0.513303	6.14853
2000	Henan	5443.88	5443.88	108.5	1	13878.4	13878.3	99.2	1	1377.74	1377.74	102.9	1	5160.8	102.133	5053	2282.5	45.1712	23.2	203.042	54000	827.84	447034	0.870111	2400	143.713	16.7	8.60225	9.53808	4.62628	3.81046	3.14415	-0.139134	4.96782
2001	Henan	5924	5439.85	108.9	1.089	12153.2	12067.5	100.7	1.0071	1544.06	1537.9	100.4	1.004	5304.23	95.8653	5533	2497.7	45.1419	24.43	310.763	35900	827.7	297144	0.537039	3600	215.569	16.7	8.60151	9.39827	4.56294	3.80981	3.19581	-0.621685	5.37328
2002	Henan	6436	5412.1	109.2	1.18919	12501.7	12397.4	100.1	1.00841	1725.93	1741.7	98.7	0.990948	5693.95	94.341	6035.5	2881.6	47.7442	25.8	399.788	45200	827.7	374120	0.619869	3600	215.569	16.7	8.59639	9.42524	4.54692	3.86586	3.25037	-0.478247	5.37328
2003	Henan	7570.18	5755.73	110.6	1.31524	12913.1	12607.5	101.568	1.02424	2262.97	2200.04	103.8	1.0286	6401.22	92.2047	6942.4	3348.6	48.234	27.21	537.903	56100	827.7	464340	0.676121	3700	221.557	16.7	8.65795	9.44205	4.52401	3.87607	3.30358	-0.391383	5.40068
2004	Henan	9470	6321.51	113.9	1.49806	10758.3	9965.58	105.399	1.07955	3099.38	2736.28	110.12	1.1327	7322.06	87.0513	8411.2	4080.7	48.5151	28.91	653.072	87400	827.68	723392	0.845698	4100	245.509	16.7	8.75171	9.20689	4.4665	3.88187	3.36419	-0.167593	5.50333
2005	Henan	11346.5	6655.65	113.8	1.70479	8934.85	8107.81	102.076	1.102	4311.63	3753.22	101.42	1.14878	8559.89	83.5641	10243.5	5202.3	50.7864	30.65	762.463	123000	819.17	1007580	0.951676	4100	245.509	16.7	8.80322	9.00058	4.42561	3.92763	3.42263	-0.049531	5.50333
2006	Henan	13313	6868.21	113.7	1.93835	9902.46	8871.42	101.294	1.11622	5904.71	5059.02	101.6	1.16716	10056.7	83.9607	11977.9	6316.2	52.7321	32.47	782.334	184500	797.18	1470800	1.1897	4000	239.521	16.7	8.83466	9.09059	4.43035	3.96522	3.48032	0.173701	5.47864
2007	Henan	16012	7201.95	114.7	2.22329	9764.46	8298.03	105.425	1.17672	8010.11	6561.08	104.6	1.22085	11798	79.5843	14824.5	7904	53.3171	34.34	1103.97	306200	760.4	2328340	1.55094	4000	239.521	16.7	8.88211	9.02377	4.37682	3.97626	3.53631	0.438861	5.47864
2008	Henan	19593	7875.45	111.9	2.48786	10094.3	8014.89	107.031	1.25944	10490.6	7886.27	108.96	1.33024	14188.6	79.9992	17735.9	9713.4	54.7669	36.03	1273.37	403300	694.51	2800960	1.55449	4000	239.521	16.7	8.97151	8.98906	4.38202	4.00309	3.58435	0.441148	5.47864
2009	Henan	20597	7512.71	110.2	2.74162	10629.9	8489.37	99.417	1.25214	13704.5	10687	96.4	1.28235	17958.8	93.6279	19181	10324.6	53.8272	37.7	1463.04	479900	683.1	3278200	1.68281	3900	233.533	16.7	8.92435	9.04657	4.53933	3.98578	3.62966	0.520465	5.45332
2010	Henan	24446	7918.85	112.6	3.08706	11347.6	8753.61	103.528	1.29634	16585.9	12501.4	103.46	1.32672	22702.8	100.211	22655	12173.5	53.7343	38.5	1568.06	624700	676.95	4228910	1.8313	4300	257.485	16.7	8.977	9.07722	4.60728	3.98405	3.65066	0.605026	5.55096
2011	Henan	28661	8252.65	112.5	3.47295	14872.7	10861.4	105.627	1.36932	17768.9	12473.8	107.37	1.4245	26706.9	101.475	26318.7	14021.6	53.2762	40.47	1605.76	1000000	645.88	6511760	2.41794	4300	257.485	16.7	9.01829	9.29297	4.61981	3.97549	3.70056	0.882916	5.55096
2012	Henan	31499	8237.8	110.1	3.82371	17459.8	12434.8	102.544	1.4041	21450	14908.8	101	1.43875	31403.1	108.429	28961.9	15042.6	51.9393	41.99	1643.66	1200000	631.25	7649340	2.5843	4900	293.413	16.7	9.01649	9.42825	4.68609	3.95008	3.73743	0.949455	5.68158
2013	Henan	34211	8215.85	108.9	4.16402	17042.9	11798.2	102.879	1.44454	26087.5	18150.2	99.9	1.43731	37012.9	117.009	31632.5	15995.4	50.5663	43.6	1767.26	1300000	619.32	8333940	2.58888	4900	293.413	16.7	9.01382	9.3757	4.76225	3.92329	3.77506	0.951225	5.68158
2014	Henan	37072	8190.36	108.7	4.5263	18295.5	12430.3	101.9	1.47184	30782.2	21416.5	100	1.43731	43570	126.017	34574.8	17139.6	49.5725	45.05	1779.75	1500000	614.28	9169280	2.62443	5199.76	311.363	16.7	9.01071	9.42789	4.83641	3.90344	3.80777	0.964864	5.74096
2015	Henan	39122.6	8010.57	107.9	4.88387	19320.1	12958	101.301	1.49098	35660.3	25412.8	97.63	1.40324	51432.4	138.691	37084.1	17947.9	48.3978	47.02	1776.41	1600000	622.84	10019200	2.70774	5296.17	317.136	16.7	8.98852	9.46947	4.93225	3.87946	3.85057	0.996114	5.75933
2016	Henan	42575	8101.74	107.6	5.25505	19388.8	12759.1	101.918	1.5196	40415.1	29045.2	99.16	1.39146	60138.8	149.416	40249.3	18986.9	47.1732	48.78	1876.74	1700000	664.23	11287300	2.78894	5570.8	333.581	16.7	8.99983	9.454	5.00673	3.85383	3.88732	1.02566	5.80989
2017	Henan	46674	8273.27	107.355	5.64154	21611.1	14029.3	101.365	1.54042	44496.9	29778.1	107.39	1.49429	68780.9	153.443	44824.9	20940.3	46.7158	50.56	1919.53	1700000	675.18	11629500	2.61027	5414.67	324.232	16.7	9.02079	9.5489	5.03333	3.84408	3.92316	0.959454	5.78146
2018	Henan	50152.2	8290.89	107.224	6.04908	23375.9	14841.1	102.252	1.57508	48101.2	30546.7	105.38	1.57468	77225.8	154.65	49935.9	22038.6	44.1338	52.24	2040.42	1800000	661.74	11846600	2.46516	5409.66	323.932	16.7	9.02291	9.60516	5.04116	3.78723	3.95585	0.902257	5.78053
2019	Henan	56387.8	8752.79	106.5	6.44227	24489	15093.4	103.007	1.62249	51949.3	31969.6	103.193	1.62496	85859.3	159.834	53717.8	23035.6	42.8826	54.01	2188.07	1900000	689.85	12919000	2.38098	6466.94	387.242	16.7	9.07713	9.62201	5.07414	3.75847	3.98917	0.867512	5.95905
2020	Henan	55435	8528.13	100.9	6.50025	23712.8	14216.9	102.8	1.66792	54183.1	32536	102.485	1.66533	94592.1	174.333	54259.4	22220.9	40.9531	55.43	2367.94	2000000	689.76	13840000	2.5165	6519	390.359	16.7	9.05113	9.56219	5.16097	3.71243	4.01512	0.922869	5.96707
2021	Henan	59410	8589.9	106.4	6.91627	24490.8	14552.5	100.9	1.68293	56621.3	32855.4	103.484	1.72335	103698	176.096	58887.4	24331.6	41.3189	56.45	2631.05	2100000	645.15	13595200	2.30869	6519.44	390.386	16.7	9.05834	9.58552	5.17103	3.72132	4.03336	0.83668	5.96714
2000	Hubei	7188.28	7188.28	114.159	1	10735.1	10735.1	99	1	1339.2	1339.2	101.7	1	13392	377.729	3545.4	1432.8	40.4129	42.72	204.262	94400	827.84	781481	1.82746	2000	107.585	18.59	8.88021	9.28127	5.93418	3.69915	3.75467	0.602927	4.67828
2001	Hubei	7813	7199.18	108.526	1.08526	10220.8	10195.4	100.3	1.0025	1486.55	1485.06	100.1	1.001	13591.4	350.249	3880.5	1569.3	40.4407	40.8	262.222	121000	827.7	1001520	2.58088	2200	118.343	18.59	8.88172	9.22969	5.85865	3.69984	3.70868	0.94813	4.77359
2002	Hubei	8319	7035.85	108.948	1.18237	11133	11152.1	99.6	0.99829	1605.06	1606.67	99.8	0.998998	13893.3	329.788	4212.8	1704.4	40.4577	41.4	319.743	140200	827.7	1160440	2.75453	2400	129.102	18.59	8.85877	9.31938	5.79845	3.70026	3.72328	1.01325	4.8606
2003	Hubei	9010.7	6962.71	109.453	1.29414	11645.6	11409.9	102.235	1.02065	1809.45	1752.89	103.33	1.03226	14312.5	300.84	4757.5	1949.8	40.9837	42	416.765	155700	827.7	1288730	2.70886	2400	129.102	18.59	8.84832	9.34224	5.70658	3.71317	3.73767	0.996528	4.8606
2004	Hubei	10500	7312.71	110.951	1.43586	10695.4	9987.61	104.923	1.07087	2264.81	2070.61	105.96	1.09379	15009.1	270.59	5546.8	2273.5	40.9876	42.6	488.812	207100	827.68	1714130	3.04288	2500	134.481	18.59	8.89737	9.2091	5.6006	3.71327	3.75185	1.1128	4.90142
2005	Hubei	11431	7120.84	111.8	1.60529	10872.1	9866.52	102.901	1.10192	2676.58	2394.87	102.18	1.11763	15963.1	246.736	6469.7	2758.8	42.6419	43.2	606.566	218500	819.17	1789890	2.71599	2500	134.481	18.59	8.87078	9.1969	5.50832	3.75284	3.76584	0.999157	4.90142
2006	Hubei	13296	7310.35	113.3	1.81879	10369.4	9263.92	101.584	1.11933	3343.47	2938.67	101.8	1.13775	17369.3	230.613	7531.8	3270.8	43.4265	43.8	659.324	244900	797.18	1952290	2.56292	2500	134.481	18.59	8.89705	9.13388	5.44074	3.77107	3.77963	0.941147	4.90142
2007	Hubei	16206	7775.14	114.6	2.08433	10637.8	9064.97	104.844	1.17351	4330.36	3656.17	104.1	1.1844	19358	204.816	9451.4	4128.9	43.6856	44.3	765.161	276600	760.4	2103270	2.25348	2600	139.86	18.59	8.95869	9.11217	5.32211	3.77702	3.79098	0.812476	4.94064
2008	Hubei	19860	8417.16	113.2	2.35947	11883	9528.63	106.268	1.24709	5647.01	4359.36	109.37	1.29538	21859	190.12	11497.5	5066.2	44.0635	45.2	990.5	324500	694.51	2253680	1.98932	2700	145.239	18.59	9.03803	9.16206	5.24765	3.78563	3.8111	0.687793	4.97838
2009	Hubei	22677	8482.85	113.3	2.67328	12129.3	9766.12	99.586	1.24197	7866.89	6146.82	98.8	1.27983	25907.4	196.385	13192.1	6035.5	45.7509	46	990.182	365800	683.1	2498780	1.92791	3000	161.377	18.59	9.0458	9.18667	5.28008	3.82321	3.82864	0.656437	5.08374
2010	Hubei	27906	9101.03	114.7	3.06625	14557.6	11389.9	102.913	1.27812	10262.7	7661.76	104.66	1.33947	31082	191.546	16226.9	7748.3	47.7497	49.7	1002.05	405000	676.95	2741650	1.71701	3400	182.894	18.59	9.11614	9.34048	5.25513	3.86597	3.906	0.540584	5.20891
2011	Hubei	34197	9826.18	113.5	3.48019	17601.5	13021.4	105.759	1.35174	12557.3	8736.23	107.31	1.43739	36834.4	184.703	19942.5	9766.1	48.9713	51.78	1040	465500	645.88	3006570	1.53144	3400	182.894	18.59	9.19281	9.47435	5.21875	3.89123	3.947	0.426208	5.20891
2012	Hubei	38572	10012	110.7	3.85257	25658	18446.6	102.905	1.39094	15578.3	10648.4	101.78	1.46297	43946.7	194.533	22590.9	11152.6	49.3677	53.23	1030.57	566591	631.25	3576610	1.60743	3800	204.411	18.59	9.21154	9.82264	5.2706	3.8993	3.97462	0.474637	5.32013
2013	Hubei	42826	10133.3	109.7	4.22627	20122.3	14069.9	102.821	1.43016	19307.3	13131.7	100.5	1.47029	52859.5	208.288	25378	11846.3	46.6794	54.51	1151.71	688847	619.32	4266170	1.7208	3900	209.79	18.59	9.22358	9.55179	5.33892	3.8433	3.99838	0.542789	5.34611
2014	Hubei	47145	10206.1	109.3	4.61931	18588.7	12747.8	102	1.45819	22915.3	15431.3	101	1.48499	63216.2	223.837	28242.1	13007.9	46.0585	55.73	1163.44	792792	614.28	4869960	1.77871	4059.31	218.36	18.59	9.23074	9.45311	5.41092	3.82991	4.02052	0.575888	5.38615
2015	Hubei	50653.8	10115.9	108.4	5.00734	22743.9	15363.8	101.515	1.48036	26563.9	17992.6	99.42	1.47638	75140.1	247.628	30344	13569.5	44.7189	57.18	1099.57	894801	622.84	5573180	1.886	4062.28	218.52	18.59	9.22186	9.63977	5.51193	3.8004	4.0462	0.634458	5.38688
2016	Hubei	55665	10341.1	107.5	5.77584	23410.9	15478.5	102.174	1.51248	30011.7	20313.7	100.07	1.47741	88240.3	264.565	33353	14527	43.5553	58.57	1094.05	1000000	664.23	6727910	2.05965	4138.2	222.604	18.59	9.24388	9.64721	5.57809	3.77403	4.07022	0.722536	5.40539
2017	Hubei	60199	10422.6	107.3	5.38289	25015.8	16287.2	101.546	1.53592	32282.4	20633.3	105.9	1.56458	100403	269.646	37235	15713.9	42.202	59.88	1117.81	1100000	675.18	7422870	2.09224	4215.54	226.764	18.59	9.25173	9.69813	5.59711	3.74247	4.09234	0.738235	5.42391
2018	Hubei	66615.7	10731.3	107.476	6.20763	26938.6	17203.6	101.95	1.56587	35833.4	21493	106.56	1.66721	112257	267.138	42022	17573.9	41.8207	61	1102.96	1200000	661.74	7901800	2.00724	4340.55	233.489	18.59	9.28092	9.75287	5.58777	3.73339	4.11087	0.696761	5.45314
2019	Hubei	77386.5	11629.1	107.2	6.65458	28888.7	17896	103.094	1.61426	39667.6	22875.2	104.011	1.73409	124355	273.736	45429	18723	41.2138	61.83	1177.66	1300000	689.85	8904210	1.94295	5164.85	277.829	18.59	9.36127	9.79233	5.61216	3.71877	4.12439	0.664207	5.62701
2020	Hubei	74440	11604	96.4	6.41501	27709.3	16714.1	102.7	1.65784	32210.1	18007.4	103.15	1.78871	130425	303.282	43004.5	15933.8	37.0515	62.89	1306.2	1000000	689.76	7140400	1.64361	5185	278.913	18.59	9.35911	9.72401	5.71466	3.61231	4.14139	0.496895	5.6309
2021	Hubei	86416	11837.3	113.8	7.30028	26853.3	16149.3	100.3	1.66282	38780.9	20864.6	103.913	1.8587	138769	277.465	50012.9	18952.9	37.896	64.09	1487.19	761734	645.15	4914320	0.982611	5226.93	281.169	18.59	9.37901	9.68963	5.6257	3.63485	4.16029	-0.017542	5.63896
2000	Hunan	5639.01	5639.02	108.5	1	10535.1	10535.1	101.4	1	1012.24	1012.24	102.3	1	10122.4	285.018	3551.5	1293.2	36.4128	29.75	175.031	68200	827.84	564587	1.52927	2300	108.593	21.18	8.63747	9.26247	5.65255	3.59492	3.39283	0.424791	4.68761
2001	Hunan	6054	5471.85	110.639	1.10639	10999.9	11099.8	99.1	0.991	1174.3	1159.23	101.3	1.013	10309.9	269.054	3831.9	1412.8	36.8694	30.8	261.916	81000	827.7	670437	1.74962	2800	132.2	21.18	8.60737	9.31468	5.59491	3.60738	3.42751	0.559399	4.88432
2002	Hunan	6565	5359.66	110.711	1.22489	10289.2	10436.9	99.5	0.985847	1347.96	1326.68	100.3	1.01604	10646.8	256.457	4151.5	1523.5	36.6976	32	322.795	103100	827.7	853359	2.05552	2800	132.2	21.18	8.58666	9.2531	5.54696	3.60271	3.46574	0.720529	4.88432
2003	Hunan	7554	5607.53	109.978	1.34712	9875.99	9778.21	102.449	1.01	1590.32	1522.73	102.79	1.04439	11147.5	239.216	4660	1772.3	38.0322	33.5	446.439	148900	827.7	1232450	2.64474	3000	141.643	21.18	8.63187	9.18791	5.47737	3.63843	3.51155	0.972573	4.95331
2004	Hunan	9117	6053.48	111.8	1.50608	10037.1	9458.16	105.068	1.06121	2072.56	1880.66	105.52	1.10204	11958	215.746	5542.6	2135.6	38.5307	35.5	557.579	141800	827.68	1173650	2.08022	2800	132.2	21.18	8.70839	9.15463	5.3741	3.65145	3.56953	0.732474	4.88432
2005	Hunan	10426	6293.29	110	1.65668	9933.21	9148.06	102.323	1.08583	2629.07	2301.86	103.64	1.14215	13111.9	205.841	6369.9	2490.2	39.0932	37	671.015	207200	819.17	1697320	2.57322	2900	136.922	21.18	8.74724	9.1213	5.3271	3.66595	3.61092	0.945158	4.91941
2006	Hunan	11950	6521.88	110.6	1.83229	9675.61	8784.33	101.441	1.10146	3175.52	2696.7	103.1	1.17756	14549.8	195.783	7431.6	3030.7	40.7813	38.71	771.315	259300	797.18	2067090	2.68849	2900	136.922	21.18	8.78292	9.08072	5.27701	3.70822	3.6561	0.98898	4.91941
2007	Hunan	14492	6925.76	114.2	2.09248	10605	9120.11	105.574	1.16281	4154.76	3334.86	105.8	1.24586	16487.9	177.566	9285.5	3867.4	41.6499	40.45	963.755	327100	760.4	2487270	2.63493	2900	136.922	21.18	8.843	9.11824	5.17934	3.7293	3.70007	0.968857	4.91941
2008	Hunan	17521	7442.96	112.5	2.35404	11558.5	9375.68	106.024	1.23282	5534.04	4043.66	109.85	1.36857	18948.7	167.578	11307.4	4870	43.0691	42.15	1036.89	400500	694.51	2781510	2.40719	2900	136.922	21.18	8.91502	9.14587	5.12145	3.76281	3.74123	0.87846	4.91941
2009	Hunan	20428	7665.95	113.2	2.66477	11250.4	9158.74	99.6415	1.22838	7703.38	5645.71	99.7	1.36447	22775.3	178.311	12772.8	5494.7	43.0188	43.2	1106.55	459800	683.1	3140890	2.40503	3700	174.693	21.18	8.94454	9.12246	5.18353	3.76164	3.76584	0.877562	5.16303
2010	Hunan	24719	8216.31	112.9	3.00853	11687.6	9227.69	103.113	1.26658	9663.58	6813.19	103.95	1.41836	27402.1	175.944	15574.3	7034.7	45.1686	43.3	1172.09	518400	676.95	3509310	2.18813	3700	174.693	21.18	9.01388	9.12996	5.17017	3.8104	3.76815	0.783047	5.16303
2011	Hunan	29880	8931.45	111.2	3.34548	17160	12838.3	105.528	1.33662	11880.9	7810.98	107.24	1.52105	32582.5	172.257	18915	8883.6	46.9659	44.97	1169.18	615000	645.88	3972160	2.01945	3700	174.693	21.18	9.09733	9.46019	5.14899	3.84942	3.806	0.702825	5.16303
2012	Hunan	33480	9040.22	110.7	3.70345	19665.5	14422.9	102.012	1.36349	14523.2	9389.47	101.69	1.54676	38844	183.164	21207.2	9926.7	46.8082	46.22	1187.6	728034	631.25	4595710	2.07442	3800	179.415	21.18	9.10944	9.57657	5.21038	3.84606	3.83341	0.729682	5.1897
2013	Hunan	36943	9126.53	109.3	4.04787	18314.8	13099.6	102.545	1.39812	17841.4	11386.7	101.3	1.56687	46501.7	197.5	23545.2	10913.8	46.3525	47.63	1233.03	870482	619.32	5391070	2.18956	4000	188.857	21.18	9.11894	9.48034	5.28574	3.83628	3.86346	0.783701	5.24099
2014	Hunan	40271	9152.43	108.7	4.40003	19027.8	13358.4	101.9	1.42441	21242.9	13357.2	101.5	1.59037	55394.7	214.034	25881.3	11825.1	45.6897	48.98	1147.36	1000000	614.28	6306110	2.33237	4550.47	214.848	21.18	9.12177	9.4999	5.36613	3.82187	3.89141	0.846885	5.36993
2015	Hunan	42753.9	9016.99	107.76	4.74148	18506.1	12815.3	101.38	1.44406	25045.1	15683.7	100.41	1.59689	65760.5	230.427	28538.6	12665.7	44.3809	50.79	1246.59	1200000	622.84	7202780	2.49212	4539.57	214.333	21.18	9.10687	9.4584	5.43993	3.79281	3.9277	0.913134	5.36753
2016	Hunan	46382	9116.67	107.3	5.0876	20601.2	14002.9	101.878	1.47121	28353.3	17677.6	100.44	1.60392	77125.1	249.972	30853.5	12942	41.9466	52.7	1208.96	1300000	664.23	8536740	2.70567	4719.8	222.842	21.18	9.11786	9.54702	5.52135	3.7364	3.96462	0.99535	5.40646
2017	Hunan	49558	9069.77	107.4	5.85632	21809.7	14615.3	101.426	1.49225	31959.2	18856.6	104.77	1.69486	88577.6	261.846	33828.1	13459.8	39.7888	54.62	1256.87	1400000	675.18	9773160	2.88269	4744.52	224.009	21.18	9.1127	9.58982	5.56776	3.68359	4.0004	1.05872	5.41169
2018	Hunan	52948.6	9041.28	107.178	5.46409	23294.4	15310.2	101.961	1.5215	35155.1	19797.9	105.67	1.7757	99872.1	274.905	36329.7	13904.1	38.272	56.09	1361.9	1600000	661.74	10714500	2.94145	5070.1	239.381	21.18	9.10956	9.63627	5.61642	3.64472	4.02696	1.0789	5.47806
2019	Hunan	57540.3	9173.97	107.1	6.27212	25708.3	16417.3	102.916	1.56592	38705.8	21426.7	101.73	1.80643	111711	280.019	39894.1	15401.7	38.6065	57.45	1370.17	1800000	689.85	12487200	3.14126	5578.81	263.4	21.18	9.12413	9.70609	5.63486	3.65342	4.05092	1.14462	5.57367
2020	Hunan	62900	9670.69	103.7	6.50419	24223.1	15121.1	102.3	1.60194	41647.5	22475.1	102.58	1.85305	123462	297.193	41542.6	15949.2	38.3924	58.76	1469.47	2100000	689.76	14485000	3.46684	5646	266.572	21.18	9.17686	9.62385	5.69438	3.64786	4.07346	1.24324	5.58564
2021	Hunan	69440	9903.71	107.8	7.01151	23728.7	14738.7	100.5	1.60995	44979.3	23561.5	103.02	1.90901	135171	293.448	46063.1	18126.1	39.3506	59.71	1669.9	2300000	645.15	14744800	3.20099	5908.73	278.977	21.18	9.20066	9.59823	5.6817	3.67251	4.0895	1.16346	5.63113
2000	Guangdong	12885.4	12885.4	107.106	1	18752.6	18752.6	101.4	1	3145.13	3145.13	1	1	13777.4	127.448	10810.2	5042.8	46.6485	30.34	188.685	1200000	827.84	10130300	10.4844	700	38.8889	18	9.46385	9.83909	4.84771	3.84264	3.41247	2.34989	3.66071
2001	Guangdong	13730	12806.1	107.214	1.07214	18671.7	18481.3	99.3	1.0103	3484.43	3477.48	100.2	1.002	13992.7	115.388	12126.6	5564.7	45.8884	18.3	236.719	1300000	827.7	10736900	8.91826	1900	105.556	18	9.45768	9.82451	4.7483	3.82621	2.9069	2.1881	4.65924
2002	Guangdong	15030	12612.9	111.145	1.19163	20521	20535.7	98.6	0.999288	3850.78	3854.66	99.7	0.998994	14391.1	105.802	13601.9	6209.1	45.6488	20.32	317.327	1300000	827.7	10852000	8.03706	2100	116.667	18	9.44248	9.92992	4.66157	3.82098	3.01161	2.08406	4.75932
2003	Guangdong	17213.1	12742	113.364	1.35089	22254.9	21909.2	100.629	1.01578	4813.2	4713.41	102.22	1.02117	15209.6	95.18	15979.8	7684.4	48.0882	19.85	380.301	1600000	827.7	12893900	8.13771	2100	116.667	18	9.45266	9.99466	4.55577	3.87304	2.9882	2.09651	4.75932
2004	Guangdong	19707	12900.4	113.083	1.52763	20690.5	19766.3	102.97	1.04676	5870.02	5402.56	106.4	1.08653	16485.7	88.356	18658.3	9191.7	49.2633	22.49	514.629	1000000	827.68	8286730	4.39274	2200	122.222	18	9.46501	9.89173	4.48137	3.89718	3.11307	1.47995	4.80584
2005	Guangdong	24435	14235.5	112.362	1.71648	19769	18667.6	102.25	1.059	6977.93	6324.21	101.55	1.10337	18656.3	84.9443	21963	11049.2	50.3082	60.68	693.483	1200000	819.17	10128200	4.48998	2200	122.222	18	9.56349	9.83455	4.442	3.91817	4.10561	1.50185	4.80584
2006	Guangdong	28332	14555.4	113.4	1.94649	18975	17656.5	101.786	1.07468	7973.37	7176.16	100.7	1.11109	21924.3	84.4504	25961.2	13158	50.6833	63	766.562	1500000	797.18	11567900	4.35083	2200	122.222	18	9.58572	9.77886	4.43616	3.9256	4.14313	1.47037	4.80584
2007	Guangdong	33151	15058.4	113.101	2.2015	25433.5	22507.1	103.676	1.13002	9294.26	8168.93	102.4	1.13776	26380.7	83.1081	31742.6	16022.6	50.4766	63.14	1050.04	1700000	760.4	13022600	4.09812	2200	122.222	18	9.61969	10.0216	4.42014	3.92151	4.14535	1.41053	4.80584
2008	Guangdong	37589	15713.2	108.662	2.39219	23185.4	19290.8	105.597	1.20189	10868.7	8795.43	108.61	1.23572	31734.4	86.4598	36704.2	18519.4	50.4558	63.37	1196.23	1900000	694.51	13311700	3.61763	2200	122.222	18	9.66226	9.86738	4.45968	3.9211	4.14899	1.28582	4.80584
2009	Guangdong	41166	16067.7	107.1	2.56204	22443.8	18577.1	97.6538	1.20814	12933.1	10823.2	96.7	1.19494	39374.9	99.7724	39464.7	19439.7	49.2585	63.4	1262.83	2000000	683.1	13344400	3.37981	2500	138.889	18	9.68457	9.82969	4.60289	3.89708	4.14946	1.21782	4.93368
2010	Guangdong	44736	15946.2	109.5	2.80543	21599.5	17195.6	103.121	1.25611	15623.7	12700.2	102.95	1.23019	48096.3	104.683	45944.6	22917.4	49.8805	66.18	1415.62	2000000	676.95	13715700	2.98082	2700	150	18	9.67698	9.75241	4.65094	3.90963	4.19238	1.0922	5.01064
2011	Guangdong	50807	16768.7	108	3.02987	22902.1	17249.4	105.321	1.3277	17069.2	13148.2	105.53	1.29822	55952.8	105.427	53072.8	26161.1	49.2929	66.57	1494.33	2200000	645.88	14078900	2.6459	2800	155.556	18	9.72727	9.75553	4.65801	3.89778	4.19825	0.973011	5.04701
2012	Guangdong	54095	16623.8	107.4	3.25408	21900.3	16047.1	102.813	1.36475	18751.5	14227.7	101.52	1.31795	65490.2	114.88	57007.7	27346.1	47.9691	67.15	1727.22	2400000	631.25	14865400	2.60486	2800	155.556	18	9.71859	9.68328	4.74388	3.87056	4.20693	0.957379	5.04701
2013	Guangdong	58833	16771.6	107.8	3.50789	22096.4	15711.7	102.465	1.40637	22308.4	16692.8	101.4	1.3364	77353.3	123.759	62503.4	29343	46.9462	68.09	1777.02	2500000	619.32	15453300	2.47353	3500	194.444	18	9.72744	9.66216	4.81833	3.849	4.22083	0.905646	5.27014
2014	Guangdong	63469	16893.7	107.1	3.75695	24014.7	16800.1	102.3	1.42944	26293.9	19384.4	101.5	1.35645	91344	133.988	68173	31930.4	46.8373	68.62	1775.16	2700000	614.28	16506600	2.43425	4026.98	223.721	18	9.7347	9.72914	4.89775	3.84668	4.22858	0.889639	5.4104
2015	Guangdong	67503	16796.8	106.969	4.01879	26941.3	18668.3	101.549	1.44316	30343	22597.7	98.99	1.34275	107988	144.499	74732.4	33913.8	45.3803	69.51	1823.11	2700000	622.84	16739100	2.29893	4035.21	224.178	18	9.72894	9.83458	4.97327	3.81508	4.24147	0.832444	5.41244
2016	Guangdong	74016	17342.3	106.2	4.26796	30639.9	20967	102.303	1.46134	33303.6	24738.2	100.26	1.34624	126666	154.164	82163.2	35499.2	43.2057	70.15	1898.59	2300000	664.23	15509200	1.91816	4157.9	230.994	18	9.7609	9.95071	5.03802	3.76597	4.25064	0.651366	5.44239
2017	Guangdong	80932	17890.9	105.991	4.52364	36023.2	24253	101.508	1.48531	37761.7	26650.6	105.25	1.41692	144284	157.432	91648.7	38536.6	42.0482	70.74	1890.15	2300000	675.18	15466100	1.72411	4200.7	233.372	18	9.79205	10.0963	5.05899	3.73882	4.25901	0.544711	5.45263
2018	Guangdong	86412	18168	105.143	4.75629	41010.7	27043	102.161	1.5165	41802.3	27787.7	104.246	1.50434	160980	161.068	99945.2	41398.5	41.4212	71.81	1899.59	2400000	661.74	15901000	1.6346	4524.17	251.343	18	9.80742	10.2052	5.08183	3.72379	4.27402	0.491398	5.52682
2019	Guangdong	94172	18946.9	104.5	4.97032	49154.9	31506	103.381	1.56018	46442.3	29614.7	106.17	1.56822	177495	164.367	107987	43368.2	40.1606	72.65	1922.72	2200000	689.85	15220000	1.41356	4719.68	262.204	18	9.8494	10.3579	5.1021	3.69289	4.28565	0.346111	5.56912
2020	Guangdong	88210	17554.3	101.1	5.02499	50729.2	31722	102.6	1.59918	49786.1	30839.1	102.944	1.61439	192992	173.629	111152	43868.1	39.4669	74.15	2102.89	2300000	689.76	16198200	1.46245	4871	270.611	18	9.77305	10.3648	5.15692	3.67546	4.30609	0.380113	5.60068
2021	Guangdong	98285	18262.6	107.1	5.38177	47739.4	29411.3	100.8	1.62317	52922.7	31596	103.753	1.67498	207320	166.696	124370	50219.2	40.379	74.63	2438.3	2100000	645.15	13738900	1.10469	5278.36	293.242	18	9.81261	10.2891	5.11617	3.69831	4.31254	0.099565	5.681
2000	Guangxi	4318.81	4318.81	107	1	10055.1	10055.1	99.7	1	583.34	583.34	101.4	1	14180.4	681.75	2080	730.9	35.1394	75.25	98.474	52500	827.84	434616	2.11993	2000	84.7458	23.6	8.37074	9.21584	6.52466	3.55932	4.32082	0.751383	4.43966
2001	Guangxi	4668	4346.37	107.4	1.074	12232.1	12343.2	100.6	0.991	655.629	642.774	102	1.02	14412.7	632.33	2279.3	769.2	33.7472	76.42	125.814	38400	827.7	317837	1.39442	2700	114.407	23.6	8.3771	9.42086	6.44941	3.5189	4.33624	0.332479	4.73976
2002	Guangxi	5099	4323.93	109.8	1.17925	12026	12159.6	99.1	0.989018	750.33	733.417	100.3	1.02306	14894.4	590.179	2523.7	844.8	33.4747	78.64	153.247	41700	827.7	345151	1.36762	2700	114.407	23.6	8.37192	9.40587	6.38043	3.51079	4.36488	0.313072	4.73976
2003	Guangxi	5969	4626.77	109.4	1.2901	10768.9	10756.1	101.062	1.00118	921.3	884.698	101.79	1.04137	15704.9	561.25	2798.2	955.1	34.1327	29.05	185.506	45600	827.7	377431	1.33788	2700	114.407	23.6	8.43961	9.28323	6.33017	3.53025	3.36902	0.291086	4.73976
2004	Guangxi	7196	5020.57	111.1	1.4333	9615.64	9058.93	104.395	1.06145	1236.51	1134.95	104.62	1.08948	16729	506.158	3305.1	1151.1	34.828	31.7	278.607	29600	827.68	244993	0.713538	2700	114.407	23.6	8.5213	9.11151	6.22685	3.55042	3.45632	-0.33752	4.73976
2005	Guangxi	8787.73	5459.58	112.3	1.6096	9503.47	8827.03	102.445	1.07663	1661.17	1504.42	101.35	1.10419	18223.9	486.997	3742.1	1324.3	35.3892	33.62	317.407	37900	819.17	310465	0.779261	2700	114.407	23.6	8.60513	9.08557	6.18826	3.56641	3.51512	-0.249409	4.73976
2006	Guangxi	10296	5696.01	112.3	1.80758	9863.78	8993.51	101.34	1.09677	2198.72	1967.64	101.2	1.11744	20183.6	456.87	4417.8	1604.7	36.3235	34.64	371.91	44700	797.18	356339	0.750795	2700	114.407	23.6	8.64752	9.10426	6.1244	3.59247	3.54501	-0.286623	4.73976
2007	Guangxi	12555	6103.47	113.8	2.05703	11162.3	9614.11	106.089	1.16104	2939.67	2571.57	102.3	1.14314	22773.7	415.972	5474.8	2074	37.8827	36.24	488.534	68400	760.4	520114	0.893143	2700	114.407	23.6	8.71661	9.17099	6.03062	3.63449	3.59016	-0.113009	4.73976
2008	Guangxi	14966	6513.48	111.7	2.2977	11706.1	9538.74	107.783	1.22722	3756.41	3046.86	107.85	1.23288	25672.9	397.697	6455.4	2466	38.2006	38.16	547.302	97100	694.51	674369	0.960503	2700	114.407	23.6	8.78163	9.16312	5.98569	3.64285	3.64179	-0.040298	4.73976
2009	Guangxi	16045	6185.19	112.9	2.5941	11943.7	9693.58	97.8552	1.23212	5237.24	4339.09	97.9	1.20699	31462.2	442.326	7112.9	2715.3	38.1743	39.2	588.695	103500	683.1	707009	0.911192	3100	131.356	23.6	8.72991	9.17922	6.09205	3.64216	3.66868	-0.093002	4.87791
2010	Guangxi	20219	6843.04	113.9	2.95468	13279.9	10390.5	102.984	1.27808	7057.56	5674.73	103.04	1.24368	37731.8	441.184	8552.4	3465.2	40.5173	40	622.537	91200	676.95	617378	0.645129	3200	135.593	23.6	8.83099	9.24865	6.08946	3.70173	3.68888	-0.438305	4.90966
2011	Guangxi	25326	7653.11	112	3.30924	16801.8	12538	105.905	1.34007	7990.66	6048.77	106.22	1.32104	43688.3	424.162	10299.9	4241.2	41.1771	41.9	670.136	101400	645.88	654922	0.558766	3200	135.593	23.6	8.94287	9.43652	6.05012	3.71788	3.73529	-0.582025	4.90966
2012	Guangxi	27952	7650.95	110.4	3.6534	18772.3	13636.2	103.235	1.37665	9808.61	7381.37	100.59	1.32883	50853.6	449.889	11303.6	4503.1	39.8378	43.48	687.895	74853	631.25	472510	0.36249	3200	135.593	23.6	8.94258	9.52048	6.109	3.68481	3.7723	-1.01476	4.90966
2013	Guangxi	30741	7691.36	109.4	3.99682	19312.7	13604.3	102.206	1.41961	11907.7	8952.04	100.1	1.33016	59467.8	477.714	12448.4	4709.3	37.8306	45.11	732.324	70008	619.32	433574	0.300053	4000	169.492	23.6	8.94785	9.51814	6.16901	3.63312	3.8091	-1.2038	5.13281
2014	Guangxi	33090	7687.16	107.7	4.30458	20190.1	13893.1	102.1	1.45325	13843.2	10243.3	101.6	1.35145	69164.9	509.022	13587.8	5145.6	37.8693	46.54	765.323	100119	614.28	615011	0.392404	4741.53	200.912	23.6	8.94731	9.53915	6.23249	3.63414	3.84031	-0.935463	5.30287
2015	Guangxi	35190	7625.95	107.2	4.61451	22725.7	15347.8	101.509	1.48072	16227.8	12156	98.78	1.33496	79758.2	538.987	14797.8	5391	36.4311	47.99	790.593	172208	622.84	1072580	0.638322	5117.19	216.83	23.6	8.93931	9.63873	6.28969	3.59542	3.87099	-0.448912	5.37911
2016	Guangxi	38027	7752.35	106.3	4.90522	21898.8	14569.3	101.605	1.50308	18236.8	13732.4	99.48	1.32802	91592	568.308	16116.6	5621	34.8771	49.24	859.008	88845	664.23	590135	0.322168	5192.1	220.004	23.6	8.95575	9.58667	6.34266	3.55183	3.89671	-1.13268	5.39365
2017	Guangxi	38102	7307.28	106.3	5.21425	24594.7	16208.9	101.613	1.51735	20499.1	14792.4	104.35	1.38578	102845	578.081	17790.7	6138.3	34.5029	50.59	906.113	82272	675.18	555484	0.299885	5191.39	219.974	23.6	8.89663	9.69332	6.35971	3.54104	3.92375	-1.20436	5.39351
2018	Guangxi	41489.2	7520.71	105.799	5.51665	26021.9	16882.8	102.322	1.54133	22713	15687.2	104.48	1.44787	113741	579.488	19627.8	6692.9	34.0991	51.82	989.448	50590	661.74	334774	0.164488	5202.24	220.434	23.6	8.92542	9.73405	6.36215	3.52927	3.94778	-1.80492	5.3956
2019	Guangxi	42964	7410.14	105.1	5.798	29266.3	18519.2	103.716	1.58032	24893.5	16794.2	101.865	1.48226	125030	588.733	21237.1	7046.4	33.1797	52.98	1085.88	31200	689.85	215233	0.101348	5206.43	220.611	23.6	8.9106	9.82656	6.37797	3.50194	3.96991	-2.2892	5.3964
2020	Guangxi	44309	7426.74	102.9	5.96614	29879.8	18250.4	102.8	1.63722	25939	17179.2	102.376	1.50991	135283	611.562	22120.9	7046.8	31.8558	54.2	1189.61	24627	689.76	169867	0.076666	5206	220.593	23.6	8.91284	9.81194	6.41602	3.46122	3.99268	-2.5683	5.39632
2021	Guangxi	49206	7715.19	106.9	6.37781	29669.6	18085.8	100.9	1.64049	27910.4	18035.1	102.494	1.54756	145057	586.303	24740.9	8187.9	33.0946	55.08	1320.44	164412	645.15	1060710	0.428726	5216.1	221.021	23.6	8.95095	9.80288	6.37384	3.49937	4.00879	-0.846937	5.39826
2000	Hainan	6893.95	6893.95	106.6	1	14027.6	14027.6	101.1	1	198.87	198.87	101.8	1	5725.9	1086.92	526.8	104	19.7418	23.54	20.22	43100	827.84	356799	6.88164	200	58.8235	3.4	8.8384	9.54878	6.9911	2.98274	3.1587	1.92886	4.07454
2001	Hainan	7135	6680.71	106.8	1.068	15874.5	15548	98.5	1.021	213.317	212.679	100.3	1.003	5867.71	1013.07	579.2	133.8	23.1008	23.99	25.38	46700	827.7	386536	6.92203	200	58.8235	3.4	8.80698	9.65169	6.92074	3.13987	3.17764	1.93471	4.07454
2002	Hainan	7803	6733.81	108.5	1.15878	11642.5	11442	99.5	1.01753	225.41	228.855	98.2	0.984946	6190.33	963.176	642.7	148.9	23.1679	24.9	33.434	51200	827.7	423782	6.81351	200	58.8235	3.4	8.8149	9.34505	6.87024	3.14277	3.21487	1.91891	4.07454
2003	Hainan	8316	6547.91	109.6	1.27002	10477.2	10128.6	100.125	1.03442	280.02	275.404	103.23	1.01676	6708.42	939.554	714	175.8	24.6218	25.23	50.115	58100	827.7	480894	6.9373	200	58.8235	3.4	8.7869	9.22312	6.84541	3.20363	3.22803	1.93691	4.07454
2004	Hainan	9450	6782.87	109.7	1.39322	9732.58	8970.1	104.405	1.085	317.05	295.344	105.58	1.07349	7465.25	930.017	802.7	199.6	24.8661	44.19	65.697	64300	827.68	532198	6.66164	400	117.647	3.4	8.82216	9.10165	6.8352	3.2135	3.7885	1.89637	4.76769
2005	Hainan	10871	7151.98	109.1	1.52	13532.5	12268.7	101.457	1.10301	367.17	337.943	101.21	1.08648	8470.83	957.264	884.9	229.8	25.969	45.2	80.913	68400	819.17	560312	6.23963	200	58.8235	3.4	8.87514	9.41481	6.86408	3.2569	3.8111	1.83092	4.07454
2006	Hainan	12654	7479.8	111.3	1.69176	10634.2	9423.39	101.532	1.12849	423.89	386.285	101	1.09735	9766.48	950.509	1027.5	291.6	28.3796	46.1	95.174	74900	797.18	597088	5.71425	200	58.8235	3.4	8.91996	9.15095	6.857	3.34567	3.83081	1.74296	4.07454
2007	Hainan	14555	7566.82	113.7	1.92353	13991	11703.9	105.042	1.19541	502.37	431.483	106.1	1.16429	11426	925.929	1234	354.3	28.7115	47.2	107.81	112000	760.4	851648	6.79053	400	117.647	3.4	8.93153	9.36768	6.8308	3.3573	3.85439	1.91553	4.76769
2008	Hainan	17175	8214.26	108.7	2.09088	11768.7	9369.86	106.925	1.25602	705.42	534.853	113.28	1.3189	13327.3	903.731	1474.7	412.6	27.9786	48	138.243	128300	694.51	891056	5.92828	400	117.647	3.4	9.01363	9.14525	6.80653	3.33144	3.8712	1.77973	4.76769
2009	Hainan	19254	8341.11	110.4	2.30833	12008.4	9484.83	99.3212	1.26607	988.32	766.99	97.7	1.28857	16064.8	991.468	1620.3	432.4	26.6864	49.13	167.978	93800	683.1	640748	3.87344	400	117.647	3.4	9.02895	9.15745	6.89919	3.28415	3.89447	1.35414	4.76769
2010	Hainan	23831	8977.33	115	2.65458	15650.4	11980.4	104.837	1.30633	1317.04	971.296	105.23	1.35596	19569.4	968.543	2020.5	528.6	26.1618	49.8	206.779	151200	676.95	1023550	4.95785	700	205.882	3.4	9.10246	9.39103	6.87579	3.2643	3.90802	1.60097	5.3273
2011	Hainan	28898	9798.48	111.1	2.94923	17637.7	12817.3	106.066	1.37609	1657.23	1148.45	106.42	1.44301	23014.9	934.12	2463.8	671.3	27.2465	50.34	183.98	152300	645.88	983675	3.89936	700	205.882	3.4	9.18998	9.45855	6.83961	3.30493	3.9188	1.36081	5.3273
2012	Hainan	32377	10164.9	108	3.18517	23287	16505	103.206	1.4109	2145.38	1457.01	102.04	1.47245	26922.1	965.158	2789.4	747.2	26.7871	51.02	162.535	164119	631.25	1036000	3.62804	700	205.882	3.4	9.2267	9.71142	6.87229	3.28792	3.93222	1.28869	5.3273
2013	Hainan	35663	10300.4	108.7	3.46228	22743	15678.9	102.774	1.45055	2697.93	1845.19	99.3	1.46215	31607.5	1014.4	3115.9	750.9	24.099	52.28	176.617	181060	619.32	1121340	3.52894	700	205.882	3.4	9.23994	9.66007	6.92205	3.18217	3.95661	1.261	5.3273
2014	Hainan	38924	10458	107.5	3.72195	23698.8	16085.3	102.4	1.47332	3112.23	2115.84	100.6	1.47092	37106.5	1075.86	3449	826.5	23.9635	53.3	176.905	191558	614.28	1176700	3.36132	693.734	204.039	3.4	9.25512	9.68566	6.98088	3.17653	3.97594	1.21233	5.31831
2015	Hainan	40818	10259	106.9	3.97877	29164	19509.9	101.032	1.49483	3451.22	2360.47	99.4	1.46209	43692.5	1170.06	3734.2	882.9	23.6436	54.91	160.23	246567	622.84	1535720	4.1475	1033.42	303.947	3.4	9.23591	9.87868	7.06481	3.16309	4.0057	1.42251	5.71685
2016	Hainan	44347	10446	106.7	4.24534	26999	17724.8	102.791	1.52323	3890.45	2658.48	100.09	1.46341	50974.3	1246.25	4090.2	904	22.1016	56.7	204.322	221561	664.23	1471670	3.6309	1033.4	303.941	3.4	9.25397	9.78272	7.1279	3.09565	4.03777	1.28948	5.71683
2017	Hainan	48430	10741.8	106.2	4.50856	31518.7	20404.3	102.845	1.54471	4244.4	2785.05	104.14	1.52399	57995	1289.49	4497.5	996.4	22.1545	58.04	167.777	230598	675.18	1556950	3.48894	1033.42	303.947	3.4	9.2819	9.9235	7.16201	3.09804	4.06113	1.2496	5.71685
2018	Hainan	51955.3	10997.8	104.782	4.72417	36709.6	23358.2	102.464	1.57159	3713.85	2295.73	106.15	1.61772	64569.9	1314.88	4910.7	1053.1	21.445	59.13	163.156	81876	661.74	541806	1.12128	1033.42	303.947	3.4	9.30545	10.0587	7.1815	3.06549	4.07974	0.114471	5.71685
2019	Hainan	56506.8	11424.3	104.7	4.9462	39303.4	24233.2	103.424	1.62188	3372.18	2017.38	103.328	1.67156	70773.3	1327.63	5330.8	1083.8	20.3309	59.37	169.112	152021	689.85	1048720	1.97538	1033.42	303.947	3.4	9.3435	10.0955	7.19115	3.01214	4.08379	0.680761	5.71685
2020	Hainan	55131	10927.6	102	5.53955	53143.2	31750.4	102.3	1.67378	3641.95	2123.76	102.59	1.71486	76599.1	1376.15	5566.2	1072.2	19.2627	60.27	196.717	303300	689.76	2092040	3.78144	1033	303.824	3.4	9.29905	10.3657	7.22704	2.95817	4.09883	1.3301	5.71645
2021	Hainan	63707	11500.4	109.8	5.04513	44189.9	26322.3	100.3	1.6788	4013.43	2266.92	103.241	1.77043	82258.6	1270.36	6475.2	1238.8	19.1315	60.97	204.908	246236	645.15	1588590	2.45334	1033.42	303.947	3.4	9.35014	10.1782	7.14706	2.95133	4.11038	0.89745	5.71685
2000	Chongqing	5616	5616	108.9	1	11732.9	11732.9	96.7	1	572.59	572.59	102.5	1	3969.8	217.869	1822.1	774.6	42.5114	35.59	80.37	24400	827.84	201993	1.27092	600	72.904	8.23	8.63338	9.37015	5.3839	3.74977	3.57206	0.239741	4.28914
2001	Chongqing	6219	5679.45	109.5	1.095	14097.2	13862.9	101.7	1.0169	697.028	691.496	100.8	1.008	4122.58	204.635	2014.6	859.9	42.6834	37.4	107.042	25600	827.7	211891	1.20005	600	72.904	8.23	8.64461	9.53697	5.32123	3.75381	3.62167	0.182363	4.28914
2002	Chongqing	7052	5807.2	110.9	1.21435	12699.5	12543.6	99.6	1.01243	899.26	885.922	100.7	1.01506	4356	191.069	2279.8	981.3	43.0432	39.9	139.472	28100	827.7	232584	1.16876	700	85.0547	8.23	8.66685	9.43697	5.25264	3.76221	3.68638	0.155943	4.44329
2003	Chongqing	8091	5948.93	112	1.36008	11790.7	11578.9	100.58	1.0183	1161.51	1112.36	102.87	1.04419	4664.9	178.349	2615.6	1164.1	44.506	41.9	190.521	31100	827.7	257415	1.13258	700	85.0547	8.23	8.69097	9.35694	5.18374	3.79562	3.73529	0.124498	4.44329
2004	Chongqing	9624	6284.25	112.6	1.53145	12472.8	11815	103.674	1.05567	1537.05	1400.84	105.08	1.09723	5018.76	164.038	3059.5	1392.6	45.5172	43.52	217.789	40500	827.68	335210	1.24483	700	85.0547	8.23	8.7458	9.37712	5.1001	3.81809	3.77322	0.218999	4.44329
2005	Chongqing	10982	6425.62	111.6	1.7091	11710.9	11009.7	100.762	1.06369	1933.16	1722.24	102.3	1.12247	5449.57	158.032	3448.4	1559.2	45.2152	45.2	247.682	51600	819.17	422692	1.21893	1300	157.959	8.23	8.76805	9.30653	5.0628	3.81143	3.8111	0.197973	5.06234
2006	Chongqing	12316	6434.06	112	1.91419	10934.4	10041.6	102.374	1.0889	2407.36	2108.85	101.7	1.14155	6009.22	154.071	3900.3	1873.4	48.0322	46.7	307.76	69600	797.18	554837	1.42003	1300	157.959	8.23	8.76936	9.21449	5.03741	3.87187	3.84374	0.350678	5.06234
2007	Chongqing	14660	6642.33	115.3	2.20706	13551.6	11883.1	104.734	1.14041	3127.74	2597.06	105.5	1.20434	6733.09	141.134	4770.7	2237.3	46.8967	48.3	366.861	102900	760.4	782452	1.67329	1300	157.959	8.23	8.80122	9.38287	4.94971	3.84795	3.87743	0.514792	5.06234
2008	Chongqing	18025	7182.92	113.7	2.50942	13973.3	11606.4	105.571	1.20393	3979.59	2998.26	110.21	1.3273	7583.22	128.54	5899.5	2651.8	44.9496	49.99	399.014	245200	694.51	1702940	2.93931	1300	157.959	8.23	8.87946	9.35931	4.85624	3.80554	3.91182	1.07817	5.06234
2009	Chongqing	22920	8004.88	114.1	2.86325	17503.7	14781.3	98.3638	1.18418	5214.28	4016.86	97.8	1.2981	8781.63	132.031	6651.2	3016.8	45.3572	51.59	450.429	337600	683.1	2306150	3.53161	1300	157.959	8.23	8.98781	9.60112	4.88303	3.81457	3.94333	1.26175	5.06234
2010	Chongqing	27596	8294.31	116.2	3.3271	17148.8	14025.7	103.248	1.22267	6688.91	5046.87	102.1	1.32536	10352.5	128.358	8065.3	3624.1	44.9345	53.02	501.872	304300	676.95	2059960	2.59913	1400	170.109	8.23	9.02332	9.54865	4.85483	3.80521	3.97067	0.955177	5.13644
2011	Chongqing	34500	9009.03	115.1	3.82949	23442.9	18208.5	105.303	1.28747	7473.38	5324.11	105.91	1.40369	12482.8	122.848	10161.2	4571.3	44.9878	54.98	491.17	582600	645.88	3762900	3.75862	1400	170.109	8.23	9.10598	9.80964	4.81095	3.80639	4.00697	1.32405	5.13644
2012	Chongqing	38914	9040.62	112.4	4.30435	24281.8	18385.7	102.584	1.32069	8736.17	6116.69	101.75	1.42825	15440	133.157	11595.4	5308.1	45.7776	56.64	559.26	352418	631.25	2224640	1.9498	1500	182.26	8.23	9.10948	9.81933	4.89153	3.8238	4.03672	0.667727	5.20543
2013	Chongqing	43223	9022.2	111.3	4.79074	23527.5	17354.7	102.653	1.35569	10435.2	7269.95	100.5	1.43539	19269	147.909	13027.6	5988.6	45.9686	58.29	622.441	414353	619.32	2566170	2.00745	1700	206.561	8.23	9.10744	9.76162	4.9966	3.82796	4.06543	0.696865	5.3306
2014	Chongqing	47850	9080.02	110	5.26981	23338.9	16919.5	101.8	1.37941	12285.4	8533.32	100.3	1.4397	23849.7	163.088	14623.8	6774.6	46.3259	59.74	655.828	423348	614.28	2600540	1.82333	1781.24	216.433	8.23	9.11383	9.73622	5.09429	3.8357	4.09	0.600664	5.37728
2015	Chongqing	52321	9017.65	110.1	5.80207	23075.8	16522.2	101.254	1.39665	14353.2	10148.2	98.24	1.41436	29486	183.822	16040.5	7208	44.9363	61.47	705.226	377183	622.84	2349250	1.49469	1922.79	233.631	8.23	9.10694	9.71246	5.21397	3.80524	4.11855	0.401919	5.45374
2016	Chongqing	58502	9199.78	109.6	6.35906	24916.8	17526.6	101.792	1.42165	16048.1	11476.2	98.87	1.39838	36349.5	201.684	18023	7765.4	43.0861	63.33	707.669	279037	664.23	1853450	1.04475	2102.1	255.419	8.23	9.12694	9.77147	5.3067	3.7632	4.14836	0.043778	5.54291
2017	Chongqing	63442	9220.54	108.2	6.88051	26040	18133.6	101.009	1.43601	17537	11914.3	105.26	1.47193	43588.1	217.22	20066.3	8455	42.1353	65	695.299	226042	675.18	1526190	0.785695	2166.05	263.189	8.23	9.12919	9.80552	5.38091	3.74089	4.17439	-0.241187	5.57287
2018	Chongqing	65932.7	9114.89	105.131	7.23352	27823.7	18986.5	102.047	1.46545	18764.6	12142.4	104.99	1.54538	51209.4	237.204	21588.8	8842.2	40.9573	66.61	693.706	325030	661.74	2150850	1.05625	2326.44	282.678	8.23	9.11766	9.85148	5.46892	3.71253	4.19885	0.054725	5.64431
2019	Chongqing	75828	9945.79	105.4	7.62413	30798.1	20465.6	102.687	1.50487	19815.5	12402.1	103.389	1.59776	57943.1	245.461	23605.8	9392	39.7868	68.24	689.467	236529	689.85	1631700	0.691227	2359.07	286.643	8.23	9.2049	9.9265	5.50314	3.68354	4.22303	-0.369287	5.65824
2020	Chongqing	78170	9944.69	103.1	7.86048	29880.4	19409.4	102.3	1.53948	20588.3	12620.1	102.105	1.63139	64159.2	256.213	25041.4	9969.6	39.8125	69.46	765.377	210100	689.76	1449190	0.57961	2356	286.27	8.23	9.20479	9.87351	5.54601	3.68418	4.24075	-0.5454	5.65694
2021	Chongqing	86879	10252.9	107.8	8.47359	31697.5	20528.1	100.3	1.5441	21844.1	13013	102.896	1.67864	69100.2	247.724	27894	11184.9	40.0979	70.32	853.5	223600	645.15	1442560	0.517156	2359.01	286.636	8.23	9.23532	9.92955	5.51232	3.69132	4.25306	-0.659411	5.65821
2000	Sichuan	4783.77	4783.77	109.977	1	10596.1	10596.1	100.1	1	1418.04	1418.04	100.9	1	6839.6	174.115	3928.2	1433.1	36.4824	16.66	147.664	43700	827.84	361766	0.902104	2300	47.7773	48.14	8.47298	9.26824	5.15972	3.59683	2.81301	-0.103025	3.86655
2001	Sichuan	5250	4853.75	108.164	1.08164	10062.7	9999.73	102.1	1.0063	1617.52	1593.61	101.5	1.015	6914.13	161.037	4293.5	1572	36.6135	21.05	229.644	58200	827.7	481721	1.12198	2500	51.9319	48.14	8.48751	9.21031	5.08164	3.60042	3.0469	0.115095	3.94993
2002	Sichuan	5766	4856.56	109.765	1.18726	10074	10105.9	99.7	0.996841	1902.72	1865.27	100.5	1.02007	7056.92	149.353	4725	1733.4	36.6857	21.8	340.908	65900	827.7	545454	1.1544	2900	60.241	48.14	8.48809	9.22087	5.00631	3.60239	3.08191	0.143581	4.09835
2003	Sichuan	6418	4873.24	110.927	1.31699	8628.19	8564.75	101.663	1.00741	2336.34	2240.4	102.23	1.04282	7348.26	137.448	5346.2	2020.5	37.7932	22.36	433.374	58200	827.7	481721	0.903269	3000	62.3182	48.14	8.49151	9.05541	4.92325	3.63213	3.10727	-0.101735	4.13225
2004	Sichuan	8113	5483.77	112.336	1.47946	8295.63	7888.34	104.888	1.05163	2818.42	2531.79	106.75	1.11321	7801.47	123.754	6304	2439.7	38.7008	22.74	517.921	70100	827.68	580204	0.909463	3000	62.3182	48.14	8.60955	8.97314	4.8183	3.65586	3.12413	-0.094901	4.13225
2005	Sichuan	9060	5485.71	111.633	1.65156	8900.92	8262.31	101.66	1.07729	3585.18	3100.88	103.86	1.15618	8577.7	119.203	7195.9	2961.2	41.1512	33	578.862	88700	819.17	726604	0.983878	3000	62.3182	48.14	8.6099	9.01946	4.78082	3.71725	3.49651	-0.016253	4.13225
2006	Sichuan	10546	5661.05	112.797	1.86291	9894.48	9063.14	102.315	1.09173	4412.88	3709.2	102.9	1.18971	9615.67	113.196	8494.7	3658.1	43.0633	34.3	640.099	120800	797.18	962993	1.10813	3000	62.3182	48.14	8.64137	9.11197	4.72912	3.76267	3.53515	0.102674	4.13225
2007	Sichuan	12893	6030.22	114.77	2.13807	10706.5	9244.01	105.927	1.15821	5639.8	4527.67	104.7	1.24563	10924.2	103.428	10562.1	4607.7	43.6248	35.6	902.374	149300	760.4	1135280	1.07483	3000	62.3182	48.14	8.70454	9.13173	4.63888	3.77563	3.57235	0.072163	4.13225
2008	Sichuan	15378	6554.9	109.727	2.34603	11768.2	9427.24	105.073	1.24832	7127.81	5085.55	112.52	1.40158	12464.3	97.7115	12756.2	5766.5	45.2055	37.4	944.915	308800	694.51	2144650	1.70193	3000	62.3182	48.14	8.78797	9.15136	4.58202	3.81122	3.62167	0.531763	4.13225
2009	Sichuan	17339	6483.14	114	2.67448	12996.3	10638.7	100.795	1.22161	11371.9	8253.91	98.3	1.37775	14744.2	103.901	14190.6	6653.2	46.8846	38.7	959.902	359000	683.1	2452330	1.73294	3300	68.5501	48.14	8.77696	9.27225	4.64344	3.84769	3.65584	0.549819	4.22756
2010	Sichuan	21182	6845.34	115.7	3.09437	16351.1	12997.6	103.179	1.25801	13116.7	9289.97	102.48	1.41192	17461.8	101.376	17224.8	8283.2	48.0888	40.18	996.077	602500	676.95	4078620	2.3733	3500	72.7046	48.14	8.83132	9.47252	4.61884	3.87305	3.69337	0.864281	4.2864
2011	Sichuan	26133	7286.75	115.9	3.58637	18372.9	13791	105.34	1.33224	14222.2	9578.68	105.16	1.48478	20208.5	95.9981	21050.9	10014.4	47.5723	41.85	1036.09	948100	645.88	6123590	2.91229	3500	72.7046	48.14	8.89381	9.53177	4.56433	3.86225	3.73409	1.06894	4.2864
2012	Sichuan	29608	7351.46	112.3	4.0275	20553.4	14945	102.535	1.37527	17040	11359.4	101.03	1.50007	23787	99.434	23922.4	11231.1	46.948	43.35	1066.03	980100	631.25	6186880	2.5916	3500	72.7046	48.14	8.90265	9.61213	4.59949	3.84904	3.76931	0.952275	4.2864
2013	Sichuan	32617	7389.21	109.6	4.41414	18910.9	13453.4	102.808	1.40566	20326.1	13496.1	100.4	1.50607	28451.6	107.292	26518	12418.9	46.832	44.96	1165.04	1000000	619.32	6369350	2.41336	3500	72.7046	48.14	8.90778	9.50699	4.67555	3.84657	3.80577	0.88102	4.2864
2014	Sichuan	35128	7361.76	108.1	4.77168	18398.8	12819.9	101.6	1.43518	23318.6	15406	100.5	1.5136	33655.7	116.491	28891.3	13082.7	45.2825	46.51	1241.07	1000000	614.28	6319490	2.21452	3976.01	82.5925	48.14	8.90405	9.45875	4.75781	3.81292	3.83967	0.795036	4.41392
2015	Sichuan	36775	7189.29	107.2	5.11525	20223.1	13881.4	101.461	1.45685	25525.9	17233.1	97.86	1.48121	39826.5	131.258	30342	13192.5	43.4793	48.27	1230.38	999607	622.84	6225950	2.07165	4442.19	92.2764	48.14	8.88035	9.53831	4.87717	3.77229	3.87681	0.728345	4.52479
2016	Sichuan	40003	7308.74	107	5.47331	20474.7	13832.7	101.899	1.48016	28812	19490.6	99.8	1.47825	47222.9	142.502	33138.5	13450.1	40.5875	50	1334.66	797687	664.23	5298480	1.60879	4622.7	96.0262	48.14	8.89683	9.53479	4.95935	3.70346	3.91202	0.475482	4.56462
2017	Sichuan	44651.3	7588.84	107.5	5.88381	21376.9	14213.5	101.412	1.50399	31902.1	20045.5	107.66	1.59148	55249.4	145.757	37905.1	14569.2	38.436	51.78	1402.63	810135	675.18	5469870	1.47913	4831.73	100.368	48.14	8.93443	9.56195	4.98194	3.64899	3.947	0.391454	4.60884
2018	Sichuan	48883.2	7732.73	107.44	6.3216	23574.4	15319.2	101.736	1.53888	35156.1	20769.2	106.36	1.6927	63307.5	147.563	42902.1	16056.9	37.4268	53.5	1421.28	896375	661.74	5931670	1.4582	4950.22	102.83	48.14	8.95322	9.63686	4.99425	3.62239	3.97968	0.377203	4.63308
2019	Sichuan	55774	8245.58	107	6.76411	24995.9	15660.3	103.199	1.59613	38179.5	22208.2	101.563	1.71916	71399.4	153.998	46363.8	17187.9	37.0718	55.36	1573.04	923000	689.85	6367320	1.36591	5241.86	108.888	48.14	9.01743	9.65888	5.03694	3.61286	4.01386	0.311821	4.69032
2020	Sichuan	58126	8310.73	103.4	6.99409	24858.6	15150.1	103.2	1.64082	39248.5	22255.9	102.58	1.76351	79472.2	163.855	48501.6	17505.6	36.0928	56.73	1620.55	1000000	689.76	6938990	1.42781	5312	110.345	48.14	9.0253	9.62576	5.09898	3.58609	4.0383	0.356142	4.70361
2021	Sichuan	64326	8515.92	108	7.55361	27516.1	16620.1	100.3	1.65559	41564.2	22760.9	103.551	1.82612	86933.8	161.435	53850.8	19901.4	36.9566	57.82	1708.51	336000	645.15	2167700	0.402539	5600.93	116.347	48.14	9.04969	9.71837	5.0841	3.60974	4.05733	-0.909963	4.75658
2000	guizhou	2661.56	2661.56	107	1	6600.18	6600.18	99.5	1	396.98	396.98	102.2	1	6536.7	634.693	1029.9	391.2	37.9843	23.87	91.0749	19500	827.84	161429	1.6248	1600	90.9091	17.6	7.88667	8.79485	6.45314	3.63717	3.17262	0.485385	4.50986
2001	guizhou	2895	2693.02	107.5	1.075	4581.9	4613.73	101.8	0.9931	536.014	533.878	100.4	1.004	6655.74	587.288	1133.3	433.5	38.2511	23.96	182.845	14000	827.7	115878	1.02251	1600	90.9091	17.6	7.89842	8.43679	6.37552	3.64417	3.17639	0.02226	4.50986
2002	guizhou	3153	2718.28	107.9	1.15992	7203.07	7354.61	99	0.979395	632.97	629.19	100.2	1.00601	6883	553.563	1243.4	482	38.7647	24.29	153.118	9400	827.7	77803.8	0.625719	1900	107.955	17.6	7.90775	8.90308	6.31638	3.65751	3.19006	-0.468854	4.68171
2003	guizhou	3603	2847.15	109.1	1.26548	7592.37	7703.57	101.239	0.985565	748.12	727.075	102.28	1.02894	7340.02	513.648	1429	570.7	39.937	24.77	177.382	13200	827.7	109256	0.765991	1900	107.955	17.6	7.95407	8.94944	6.24154	3.6873	3.20963	-0.266585	4.68171
2004	guizhou	4215	3016.99	110.4	1.39709	8103.17	7984.7	103.981	1.01484	865.23	801.688	104.89	1.07926	7980.26	483.828	1649.4	667	40.4389	26.28	211.564	13900	827.68	115048	0.685705	1900	107.955	17.6	8.01202	8.98528	6.18173	3.69979	3.26881	-0.377308	4.68171
2005	guizhou	5051.96	3263.6	110.8	1.54797	7939.17	7650.95	101.01	1.03767	998.25	912.619	101.35	1.09383	8831.57	455.259	1939.9	797.9	41.131	26.87	229.508	19600	819.17	160557	0.800617	2000	113.636	17.6	8.09059	8.94258	6.12087	3.71676	3.29101	-0.222373	4.733
2006	guizhou	5787	3371	110.9	1.7167	9313.33	8817.4	101.713	1.05624	1197.43	1082.8	101.1	1.10586	10061.5	444.391	2264.1	953	42.0918	27.46	254.377	18400	797.18	146681	0.627116	2000	113.636	17.6	8.12296	9.08448	6.09671	3.73985	3.31273	-0.466624	4.733
2007	guizhou	6915	3561.51	113.1	1.94159	9427.15	8608.37	106.406	1.09511	1488.8	1300.75	103.5	1.14457	11845.8	416.008	2847.5	1187.2	41.6927	28.24	281.093	15300	760.4	116341	0.403387	2000	113.636	17.6	8.17794	9.06049	6.0307	3.73033	3.34074	-0.907859	4.733
2008	guizhou	8824	4142.87	109.7	2.12992	10149.6	8776.59	107.589	1.15644	1864.45	1496.51	108.85	1.24586	14101.5	402.382	3504.5	1437.7	41.0244	29.11	316.815	17400	694.51	120845	0.339303	2000	113.636	17.6	8.32914	9.07984	5.9974	3.71417	3.37108	-1.08086	4.733
2009	guizhou	10309	4287.05	112.9	2.40469	11556.1	10233.3	98.7179	1.12926	2412.02	1926.39	100.5	1.25209	17373.3	450.47	3856.7	1574.9	40.8354	29.89	332.311	13400	683.1	91535.4	0.233946	2000	113.636	17.6	8.36335	9.2334	6.11029	3.70955	3.39752	-1.45266	4.733
2010	guizhou	13119	4756.41	114.7	2.75817	14689.7	12614.6	102.924	1.1645	3104.92	2413.89	102.73	1.28627	21396.7	473.484	4519	1820.7	40.2899	33.81	350.115	29500	676.95	199700	0.433927	2000	113.636	17.6	8.46725	9.44261	6.16012	3.6961	3.52076	-0.834879	4.733
2011	guizhou	16413	5125.48	116.1	3.20224	16499.6	13453.2	105.147	1.22645	4235.92	3124.16	105.41	1.35586	25704.7	457.738	5615.6	2258.9	40.2254	35.03	377.119	51500	645.88	332628	0.58337	2100	119.318	17.6	8.54198	9.50697	6.1263	3.6945	3.5562	-0.538934	4.78179
2012	guizhou	19710	5422.97	113.5	3.63454	18563.1	14722	102.714	1.26091	5717.8	4155.6	101.48	1.37593	31156.2	462.108	6742.2	2716.8	40.2955	36.3	398.419	49116	631.25	310045	0.452475	2100	119.318	17.6	8.5984	9.5971	6.1358	3.69624	3.59182	-0.793023	4.78179
2013	guizhou	23151	5692.33	111.9	4.06705	21295.5	16483.4	102.543	1.29193	7373.6	5311.2	100.9	1.38831	37759.5	473.587	7973.1	3171	39.7712	37.89	422.882	57673	619.32	357180	0.44168	2100	119.318	17.6	8.64688	9.71011	6.16034	3.68314	3.63469	-0.81717	4.78179
2014	guizhou	26437	5887.94	110.4	4.49003	19853.3	15020.2	102.4	1.32177	9025.75	6430.51	101.1	1.40358	45095.9	491.611	9173.1	3582.4	39.0533	40.24	480.022	46565	614.28	286039	0.308685	2373.1	134.835	17.6	8.68066	9.61715	6.19769	3.66493	3.69486	-1.17543	4.90405
2015	guizhou	29847.2	6026.7	110.3	4.9525	25072.7	18679.4	101.814	1.34226	10945.5	7925.9	98.39	1.38098	52753.6	500.461	10541	4026.7	38.2004	42.96	504.321	41941	622.84	261225	0.248725	2810.11	159.666	17.6	8.70395	9.83518	6.21553	3.64284	3.76027	-1.39141	5.07308
2016	guizhou	33246	6113.82	109.8	5.43784	23401.5	17042.4	101.356	1.37313	13204	9694.1	98.63	1.36207	61143.1	518.496	11792.4	4468.7	37.8947	45.56	535.682	96739	664.23	642569	0.545626	3269.5	185.767	17.6	8.71831	9.74346	6.25093	3.63481	3.81903	-0.605821	5.22449
2017	guizhou	37956.1	6380.24	109.4	5.949	41507.9	29779	100.91	1.39387	15503.9	10728.2	106.1	1.44515	69887	513.671	13605.4	4970.9	36.5362	47.76	584.089	82439	675.18	556612	0.411062	3284.55	186.622	17.6	8.76096	10.3016	6.24158	3.5983	3.86619	-0.889011	5.22908
2018	guizhou	41243.6	6395	108.411	6.44935	33507.5	23531	101.753	1.42398	17953.5	11805.8	105.23	1.52073	78486.3	511.205	15353.2	5506.2	35.8635	49.54	638.057	60845	661.74	402636	0.271933	3564.7	202.54	17.6	8.76327	10.0661	6.23677	3.57972	3.90278	-1.3022	5.31094
2019	guizhou	46433	6691.12	107.6	6.9395	31196.3	21191.6	102.386	1.47211	18115	11649.7	102.252	1.55498	86244.1	514.298	16769.3	5971.5	35.6097	51.48	695.621	67887	689.85	468318	0.279271	3753.19	213.249	17.6	8.80854	9.96136	6.2428	3.57262	3.94119	-1.27557	5.36246
2020	guizhou	46267	6410.77	104	7.21708	28896.5	19131.9	102.6	1.51038	18694.7	11778.7	102.07	1.58716	93516.9	523.599	17860.4	6263	35.0664	53.15	745.987	43900	689.76	302805	0.169862	3873	220.057	17.6	8.76573	9.85911	6.26073	3.55724	3.97312	-1.77277	5.39389
2021	guizhou	50808	6518.49	108	7.79444	30916	20306.5	100.1	1.52246	18115.2	11100.3	102.822	1.63195	99174.1	506.342	19586.4	6984.7	35.661	54.33	832.28	44384.8	645.15	286349	0.146198	3873.12	220.063	17.6	8.7824	9.9187	6.22721	3.57406	3.99508	-1.92279	5.39391
2000	Yunnan	4636.65	4636.65	106.2	1	13135.3	13135.3	97.9	1	683.96	683.96	101.6	1	3954	194.769	2030.1	836.2	41.1901	23.36	88.896	12800	827.84	105964	0.541988	1900	49.5695	38.33	8.44175	9.48306	5.27181	3.7182	3.15103	-0.612511	3.90338
2001	Yunnan	4866	4607.95	105.6	1.056	13225.4	13422.7	99.1	0.9853	738.447	731.136	101	1.01	4025.76	186.464	2159	871.4	40.3613	24.86	120.763	6500	827.7	53800.5	0.251603	1900	49.5695	38.33	8.43554	9.5047	5.22824	3.69787	3.21326	-1.3799	3.90338
2002	Yunnan	5179	4549.5	107.8	1.13837	11851.4	12085	99.8	0.980669	814.61	806.545	100	1.01	4154.15	176.12	2358.7	942.1	39.9415	26.01	145.181	11200	827.7	92702.4	0.40082	2400	62.6141	38.33	8.42277	9.39972	5.17117	3.68742	3.25848	-0.914243	4.13699
2003	Yunnan	5662	4618.19	107.7	1.22602	11979.6	12201.1	101.231	0.981846	1000.12	968.807	102.21	1.03232	4351.55	165.245	2633.4	1059.8	40.2446	26.6	193.237	16800	827.7	139054	0.544024	2300	60.0052	38.33	8.43776	9.40928	5.10743	3.69497	3.28091	-0.608762	4.09443
2004	Yunnan	6733	4978.43	110.311	1.35243	12870.3	12554.6	106.019	1.02515	1291.54	1158.64	107.98	1.1147	4603.03	146.762	3136.4	1267.8	40.4221	28.1	218.422	14200	827.68	117531	0.381356	2300	60.0052	38.33	8.51287	9.43784	4.98881	3.69938	3.33577	-0.964022	4.09443
2005	Yunnan	7835	5364.12	108	1.46063	12433.3	11953.8	101.427	1.04011	1777.63	1525.17	104.56	1.16553	4937.98	141.178	3497.7	1387.3	39.6632	29.5	237.753	17400	819.17	142536	0.411747	2300	60.0052	38.33	8.58749	9.3888	4.95002	3.68042	3.38439	-0.887346	4.09443
2006	Yunnan	8970	5532.6	111	1.6213	13683.8	12957.8	101.869	1.05603	2208.6	1861.43	101.8	1.18651	5340.7	130.557	4090.7	1674.2	40.927	30.5	271.326	30200	797.18	240748	0.603661	2300	60.0052	38.33	8.61841	9.46945	4.87181	3.71179	3.41773	-0.504743	4.09443
2007	Yunnan	10540	5820.02	111.7	1.81099	12474.9	11239.8	105.861	1.10988	2759.03	2231.6	104.2	1.23634	5915.73	116.511	5077.4	2057.4	40.5207	31.6	398.413	39500	760.4	300358	0.629349	2300	60.0052	38.33	8.66906	9.32722	4.75799	3.70181	3.45316	-0.463069	4.09443
2008	Yunnan	12587	6307.02	110.2	1.99571	13990.6	11788.5	105.699	1.1868	3435.93	2588.83	107.35	1.32721	6687.03	111.143	6016.6	2476.1	41.1545	33	423.378	77700	694.51	539634	0.948037	2300	60.0052	38.33	8.74942	9.37488	4.71082	3.71733	3.49651	-0.053362	4.09443
2009	Yunnan	13539	6089.81	111.4	2.22322	15196.7	12892.4	100.397	1.17873	4526.37	3476.48	98.1	1.302	7865.38	119.636	6574.4	2605.4	39.6295	34	465.5	91000	683.1	621621	1.00753	2500	65.2231	38.33	8.71437	9.46439	4.78446	3.67957	3.52636	0.007502	4.17781
2010	Yunnan	15752	6348.75	111.6	2.48112	17367.7	14054	103.732	1.23578	5528.71	4133.08	102.74	1.33767	9460.79	122.307	7735.3	3267.7	42.244	34.7	515.144	132900	676.95	899667	1.24535	2500	65.2231	38.33	8.75601	9.55066	4.80653	3.74346	3.54674	0.219417	4.17781
2011	Yunnan	19265	6877.46	112.9	2.80118	19251.9	14687.3	104.855	1.31079	6191	4422.96	104.64	1.39974	11371.5	119.409	9523.1	3811.4	40.0227	36.57	557.217	173800	645.88	1122540	1.26226	2500	65.2231	38.33	8.836	9.59474	4.78256	3.68945	3.59923	0.232904	4.17781
2012	Yunnan	22195	7055.6	112.3	3.14573	29592.4	21873.8	102.734	1.35287	7831.13	5518.55	101.38	1.41906	13863.5	124.925	11097.4	4458.4	40.1752	38.47	588.374	218900	631.25	1381810	1.34033	2600	67.832	38.33	8.86158	9.99304	4.82772	3.69325	3.64988	0.292916	4.21703
2013	Yunnan	25322	7219.42	111.5	3.50749	20429.2	14693.6	103.116	1.39034	9968.3	6948.17	101.1	1.43467	17061.4	133.027	12825.5	5000.5	38.9887	39.99	650.73	251500	619.32	1557590	1.31639	2600	67.832	38.33	8.88453	9.59517	4.89055	3.66327	3.68863	0.274893	4.21703
2014	Yunnan	27264	7230.78	107.5	3.77055	20652	14512.9	102.4	1.42301	11498.5	7935.42	101	1.44901	20887.7	148.755	14041.7	5376.5	38.2895	41.21	686.305	270600	614.28	1662240	1.29715	2915.91	76.0739	38.33	8.8861	9.58279	5.0023	3.64518	3.71868	0.26017	4.33171
2015	Yunnan	28806	7073.83	108	4.07219	23248.4	16170.9	101.887	1.43767	13500.6	9401.73	99.1	1.43597	25092.5	167.731	14960	5491.7	36.7092	42.93	646.18	299200	622.84	1863540	1.36832	2929.36	76.4248	38.33	8.86416	9.69097	5.12236	3.60303	3.75957	0.313584	4.33631
2016	Yunnan	31093	7069.86	108	4.39797	23474.9	15885.2	101.511	1.47778	16119.4	11219.8	100.05	1.43669	29626.5	180.992	16369	5747.4	35.1115	44.64	701.304	86700	664.23	575887	0.389418	3651.5	95.2648	38.33	8.8636	9.67314	5.19845	3.55853	3.79863	-0.943102	4.55666
2017	Yunnan	34221	7151.74	108.8	4.78499	24372.6	16035.7	100.95	1.5199	18936	12559.8	104.94	1.50766	30735.2	166.262	18486	6317.8	34.1761	46.29	730.577	96300	675.18	650198	0.397035	3681.67	96.0519	38.33	8.87511	9.68257	5.11356	3.53153	3.83493	-0.923731	4.56489
2018	Yunnan	37136.3	7171.28	108.223	5.17847	24776.8	15910.2	101.575	1.55729	21132.6	13362	104.9	1.58154	31415.9	150.455	20880.6	7267.5	34.805	47.44	817.189	105600	661.74	698797	0.390802	3847.89	100.388	38.33	8.87784	9.67472	5.01366	3.54976	3.85947	-0.939554	4.60904
2019	Yunnan	47944	8620.42	107.4	5.56168	24885.4	15451.5	102.534	1.61055	22928.8	14169.4	102.317	1.61819	32171.6	138.529	23223.8	8060.4	34.7075	48.67	890.774	72000	689.85	496692	0.213872	4053	105.74	38.33	9.06189	9.64546	4.93108	3.54696	3.88506	-1.54238	4.66098
2020	Yunnan	51975	9011.77	103.7	5.76746	26195	15899	103.6	1.64759	24694.3	14927.2	102.233	1.65432	33074.4	134.692	24555.7	8387.5	34.157	50.05	959.452	75900	689.76	523528	0.213494	4220	110.097	38.33	9.10629	9.67401	4.90299	3.53097	3.91302	-1.54415	4.70136
2021	Yunnan	57686	9304.17	107.5	6.20002	26848.7	16247	100.2	1.65253	25682.1	15090.9	102.871	1.70183	34216	126.041	27146.8	9589.4	35.3242	51.05	1072.31	328000	645.15	2116090	0.7795	4744.37	123.777	38.33	9.13822	9.69566	4.8366	3.56457	3.93281	-0.249103	4.81848
2000	Shaanxi	4549.22	4558.7	109.6	1	11047.9	11047.9	99.5	1	653.67	653.67	103.6	1	1511.4	83.7805	1804	782.6	43.3814	32.27	134.797	28800	827.84	238418	1.43546	2200	107.004	20.56	8.42479	9.31	4.4282	3.77003	3.47414	0.361485	4.67287
2001	Shaanxi	5024	4776.78	109.2	1.092	10254.6	10070.3	101	1.0183	773.435	746.559	103.6	1.036	1562.06	77.6915	2010.6	878.8	43.7083	33.62	213.649	36500	827.7	302111	1.50257	2900	141.051	20.56	8.47152	9.21735	4.35275	3.77754	3.51512	0.407177	4.94912
2002	Shaanxi	5523	4923.02	110.6	1.20775	10727	10642.8	98.9	1.00791	915.35	866.218	102	1.05672	1636.58	72.6271	2253.4	1007.6	44.7147	34.63	276.288	41100	827.7	340185	1.50966	2900	141.051	20.56	8.50168	9.27264	4.28534	3.8003	3.54472	0.411884	4.94912
2003	Shaanxi	6480	5024.1	111.3	1.34423	9971.87	9772.4	101.651	1.02041	1200.68	1117.79	101.65	1.07416	1721.58	66.5293	2587.7	1221.2	47.1925	35.54	341.257	46600	827.7	385708	1.49053	2900	141.051	20.56	8.522	9.18732	4.19764	3.85423	3.57066	0.399132	4.94912
2004	Shaanxi	7757	5133.61	112.4	1.51091	10775.4	10155.7	103.053	1.06102	1508.89	1344.87	104.45	1.12196	1822.74	58.0196	3141.6	1506.1	47.9405	36.35	389.251	52700	827.68	436187	1.37357	3200	155.642	20.56	8.54356	9.22579	4.06078	3.86996	3.59319	0.317413	5.04756
2005	Shaanxi	9899	5438.17	112.1	1.69373	10316.9	9626.28	101.169	1.07174	1882.18	1617.42	103.72	1.16369	1945.38	50.9636	3817.2	1807.8	47.3593	37.23	463.973	62800	819.17	514439	1.30777	3100	150.778	20.56	8.6012	9.17225	3.93111	3.85776	3.61711	0.268323	5.01581
2006	Shaanxi	12138	5551.65	112.4	1.90376	10268.6	9420.2	101.479	1.09007	2480.69	2077.72	102.6	1.19395	2118.65	46.1017	4595.6	2271	49.4168	39.12	496.632	92500	797.18	737392	1.55449	3200	155.642	20.56	8.62185	9.15061	3.83085	3.90029	3.66663	0.441148	5.04756
2007	Shaanxi	14607	5729.2	114.2	2.17409	11341.9	9777.99	105.147	1.15994	3415.02	2750.26	104	1.24171	2323.61	40.8957	5681.8	2865.9	50.44	40.62	789.045	119500	760.4	908678	1.57831	3200	155.642	20.56	8.65333	9.18789	3.71103	3.92078	3.70426	0.456355	5.04756
2008	Shaanxi	18246	6016.63	115.2	2.50455	12759.3	10224	106.359	1.24798	4614.42	3392.85	109.53	1.36004	2546.98	35.4841	7177.8	3666.1	51.0755	42.1	781.503	137000	694.51	951479	1.3008	3200	155.642	20.56	8.70228	9.23249	3.56909	3.93331	3.74005	0.262979	5.04756
2009	Shaanxi	21688	5970.4	113.3	2.83766	13554.5	11002	100.523	1.23201	6246.9	4625.55	99.3	1.35052	2908.02	36.3602	7997.8	4017.5	50.2326	43.5	839.305	151100	683.1	1032160	1.26339	3300	160.506	20.56	8.69457	9.30583	3.59347	3.91666	3.77276	0.233799	5.07833
2010	Shaanxi	27133	5998.64	114.4	3.24628	15758.2	12427.8	103.971	1.26798	7963.67	5691.28	103.61	1.39927	3371.87	34.2489	9845.2	5071.5	51.5124	45.76	843.07	182000	676.95	1232050	1.21702	4100	199.416	20.56	8.69929	9.42769	3.53365	3.94182	3.82341	0.196405	5.29539
2011	Shaanxi	33464	6355.04	113.7	3.69102	23862.6	17897.7	105.703	1.33328	9431.08	6362.07	105.94	1.48239	4033.03	33.1252	12175.1	6484.3	53.2587	47.35	826.032	235500	645.88	1521050	1.21564	4100	199.416	20.56	8.757	9.79243	3.5003	3.97516	3.85757	0.195271	5.29539
2012	Shaanxi	38564	6576.09	112.6	4.15609	26509	19357.9	102.789	1.36941	12044.5	7919.18	102.6	1.52093	4909.89	34.7175	14142.4	7612.3	53.8261	49.71	865.443	293609	631.25	1853410	1.28231	4100	199.416	20.56	8.7912	9.87086	3.54725	3.98576	3.90621	0.248663	5.29539
2013	Shaanxi	43117	6830.82	110.7	4.60079	21042.1	14985.2	103.046	1.4042	14884.1	9594.3	102	1.55135	5999.74	37.7214	15905.4	8418	52.9254	51.57	981.94	367800	619.32	2277860	1.40561	4400	214.008	20.56	8.8292	9.61482	3.63023	3.96888	3.94294	0.340471	5.36601
2014	Shaanxi	46929	6956.95	109.4	5.03326	21032	14622.6	101.6	1.43832	17191.9	10961.3	101.1	1.56842	7298.79	41.941	17402.5	9045	51.9753	53.01	988.9	417557	614.28	2564970	1.44996	4524.12	220.045	20.56	8.8475	9.59032	3.73626	3.95077	3.97048	0.371536	5.39383
2015	Shaanxi	47626	6985.63	107.5	5.41076	22291.8	15223	100.961	1.46435	18582.2	11986.8	98.84	1.55022	8741.1	48.8363	17898.8	8664.6	48.4088	54.74	990.869	462118	622.84	2878260	1.59709	4549.17	221.263	20.56	8.85161	9.63056	3.88847	3.87968	4.00259	0.468183	5.39935
2016	Shaanxi	51015	7118.58	107.1	5.79492	23941.4	16130.1	101.255	1.48427	20825.3	13453.9	99.85	1.5479	10265.6	53.8994	19045.8	8906.5	46.7636	56.39	992.578	501178	664.23	3328970	1.716	4632.6	225.321	20.56	8.87046	9.68844	3.98712	3.8451	4.03229	0.539996	5.41753
2017	Shaanxi	57266.3	7362.99	107.3	6.21795	25539.1	17051.4	101.637	1.49777	23819.4	14613.7	105.3	1.62994	11732.5	54.6371	21473.5	10114.1	47.1004	58.07	1000.68	589437	675.18	3979760	1.81734	4972.14	241.836	20.56	8.90422	9.74399	4.00071	3.85228	4.06165	0.597374	5.48826
2018	Shaanxi	63477.5	7608.08	107.528	6.68606	29444.4	19320.7	102.1	1.52398	26296.6	15308.4	105.39	1.71779	13128.4	54.8345	23941.9	11215.3	46.8438	59.65	987.142	684794	661.74	4531560	1.85428	5001.53	243.265	20.56	8.93697	9.86893	4.00432	3.84682	4.08849	0.617496	5.49415
2019	Shaanxi	66649	8087.72	105.4	7.04711	31268.9	20038.9	102.879	1.56041	26954	15292.5	102.606	1.76256	14452.1	56.0305	25793.2	11779.5	45.669	61.28	1020.85	772947	689.85	5332170	2.06728	5419.21	263.58	20.56	8.9981	9.90543	4.0259	3.82142	4.11545	0.726234	5.57436
2020	Shaanxi	66292	8159.42	101.9	7.181	29268	18281.3	102.5	1.60098	28059.1	15552.2	102.361	1.80419	15286.7	58.7629	26014.1	11222	43.1381	62.66	1057.15	844300	689.76	5823640	2.2243	5589	271.839	20.56	9.00693	9.81363	4.07351	3.76441	4.13772	0.799442	5.60521
2021	Shaanxi	75360	8349.38	106.3	7.63341	28795	17967.9	101.5	1.60258	27217.3	14634.8	103.081	1.85977	15915.8	53.4068	29801	13802.5	46.3156	63.63	1180.71	983594	645.15	6345650	2.12934	5630.21	273.843	20.56	9.02994	9.79634	3.97794	3.83548	4.15309	0.755812	5.61256
2000	gansu	3838.25	4549.22	108.894	1	12905.7	12905.7	99.5	1	395.4	395.4	103.3	1	5833.4	554.032	1052.9	421.7	40.0513	24.41	61.27	6200	827.84	51326.1	0.521946	2300	50.6162	45.44	8.42271	9.46542	6.31722	3.69016	3.19499	-0.650191	3.92427
2001	gansu	4163	4600.73	109.066	1.09066	11178.4	10748.5	104	1.04	460.375	451.348	102	1.02	5916.17	138.801	1125.4	458.1	40.7055	25.02	90.159	7400	827.7	61249.8	0.544262	2700	59.419	45.44	8.43397	9.28252	4.93304	3.70636	3.21968	-0.608325	4.08461
2002	gansu	4493	4572.96	109.106	1.18997	9897.37	9520.51	100	1.03958	526.21	514.862	100.2	1.02204	6081.63	132.839	1232	501.7	40.7224	26.59	131.956	5200	827.7	43040.4	0.349345	2300	50.6162	45.44	8.42792	9.1612	4.88914	3.70678	3.28054	-1.0517	3.92427
2003	gansu	5021.63	4820.61	110.984	1.32067	9580.9	9118.52	101.066	1.05071	619.82	596.199	101.72	1.03962	6382.49	122.979	1399.9	572.2	40.8743	28.1	162.73	3900	827.7	32280.3	0.230602	2300	50.6162	45.44	8.48066	9.11806	4.81201	3.7105	3.33577	-1.46706	3.92427
2004	gansu	5970	5133.98	111.803	1.47655	10515	9779.63	102.329	1.07519	733.94	669.229	105.49	1.09669	6904.72	110.229	1653.6	680.3	41.1405	29.49	162.391	3500	827.68	28968.8	0.171566	2300	50.6162	45.44	8.54364	9.18806	4.70256	3.71699	3.38405	-1.76279	3.92427
2005	gansu	7476.53	5844.49	111.2	1.64193	9131.98	8347.29	101.75	1.094	870.36	776.842	102.16	1.12038	7746.29	104.332	1864.6	772.2	41.4137	30.02	208.825	2000	819.17	16383.4	0.084713	2300	50.6162	45.44	8.67325	9.02969	4.64758	3.72361	3.40186	-2.46849	3.92427
2006	gansu	8757	6375.82	110.94	1.82155	9764.36	8812.54	101.276	1.10801	1022.59	876.767	104.1	1.16632	8970.28	96.1712	2203	972.5	44.1443	31.09	227.649	3000	797.18	23915.4	0.105044	2400	52.8169	45.44	8.76027	9.08393	4.56613	3.78746	3.43689	-2.25338	3.96683
2007	gansu	10346	6718.68	111.8	2.0365	9524.1	8170.81	105.528	1.16562	1304.16	1087.73	102.8	1.19898	10680.7	86.8608	2675.1	1254.1	46.8805	32.25	289.853	11800	760.4	89727.2	0.332028	2400	52.8169	45.44	8.81265	9.00832	4.46431	3.8476	3.47352	-1.10254	3.96683
2008	gansu	12110	7285.14	109.69	2.23383	10899.1	8641	108.21	1.26132	1712.78	1339.21	106.67	1.27895	12702.2	82.9176	3071.7	1429.9	46.5508	33.56	304.926	12800	694.51	88897.3	0.280715	2400	52.8169	45.44	8.89359	9.06427	4.41785	3.84054	3.51333	-1.27042	3.96683
2009	gansu	12872	7642.93	110.2	2.46168	10908.5	8541.69	101.254	1.27709	2363	1820.31	101.5	1.29813	15821.9	88.9764	3268.3	1473.2	45.0754	34.89	339.835	13400	683.1	91535.4	0.27021	2400	52.8169	45.44	8.94154	9.05271	4.48837	3.80834	3.5522	-1.30856	3.96683
2010	gansu	16113	8358.19	111.6	2.74724	11678.3	8784.34	104.101	1.32945	3158.34	2350.49	103.51	1.3437	19977.7	85.5002	3943.7	1910.4	48.4418	36.12	382.033	13500	676.95	91388.3	0.221776	2400	52.8169	45.44	9.031	9.08073	4.44852	3.88036	3.58685	-1.50609	3.96683
2011	gansu	19595	9066.33	112.3	3.08515	15238.5	10826.7	105.867	1.40749	3965.79	2818.92	104.7	1.40685	24108.6	83.7267	4816.9	2288.6	47.5119	37.25	394.956	7000	645.88	45211.6	0.090056	2400	52.8169	45.44	9.11232	9.28977	4.42756	3.86098	3.61765	-2.40732	3.96683
2012	gansu	21978	9278.92	112.2	3.46154	17321.5	11984.3	102.693	1.44535	5145.03	3583.66	102.05	1.43569	29175.6	91.0403	5393.1	2493.3	46.2313	38.78	413.369	6110	631.25	38569.4	0.068262	2500	55.0176	45.44	9.1355	9.39135	4.5113	3.83366	3.6579	-2.6844	4.00765
2013	gansu	24539	9371.66	110.4	3.82154	17250.9	11569.9	103.163	1.49102	6527.94	4528.79	100.4	1.44143	35326.7	99.7546	6014.5	2674	44.4592	40.5	435.113	7129	619.32	44151.3	0.069742	2600	57.2183	45.44	9.14545	9.35616	4.60271	3.79457	3.7013	-2.66295	4.04687
2014	gansu	26433	9323.78	108.6	4.15019	19012.1	12485.1	102.1	1.52278	7884.13	5464.19	100.1	1.44287	42178.7	111.972	6518.4	2823.3	43.3128	42.28	423.926	10032	614.28	61624.6	0.090136	3403.43	74.8995	45.44	9.14032	9.43229	4.71825	3.76845	3.74431	-2.40644	4.31615
2015	gansu	26165.3	8802.1	107.719	4.47052	24858.5	16073.6	101.558	1.54654	8754.23	6210.05	97.7	1.40969	50285.5	133.318	6556.6	2505.4	38.2119	44.24	425.721	11036	622.84	68736.6	0.101227	3847.23	84.6661	45.44	9.08275	9.68493	4.89273	3.64315	3.78963	-2.29039	4.43872
2016	gansu	27643	8803.4	107.2	4.7924	26056.5	16633.7	101.286	1.56649	9663.99	6942.89	98.74	1.39193	59190.5	148.606	6907.9	2483.5	35.9516	46.07	431.033	11588	664.23	76971	0.106899	4102.1	90.2751	45.44	9.08289	9.71919	5.0013	3.58217	3.83016	-2.23587	4.50286
2017	gansu	28496.5	9209.84	103.044	4.93827	28178.8	17741.9	101.39	1.58826	5827.75	3952.82	105.92	1.47433	68300.6	159.915	7336.7	2515.8	34.2906	48.12	432.918	4356	675.18	29410.8	0.039425	4663.82	102.637	45.44	9.12803	9.78368	5.07464	3.53487	3.8737	-3.23336	4.6312
2018	gansu	31336.1	9494	105.79	5.2242	29708.4	18331	102.044	1.62066	5600.47	3631.26	104.61	1.54229	77431	161.997	8104.1	2761.6	34.0766	49.69	451.249	5041	661.74	33358.3	0.040454	4671.74	102.811	45.44	9.15841	9.81635	5.08758	3.52861	3.9058	-3.20759	4.63289
2019	gansu	32994.6	9457.64	105.7	5.52198	30686.4	18507	102.308	1.6581	5970.1	3771.7	102.631	1.58287	86791.8	165.767	8718.3	2862.4	32.8321	50.7	511.355	8205	689.85	56602.2	0.064923	4829.66	106.287	45.44	9.15458	9.8259	5.11058	3.49141	3.92593	-2.73455	4.66614
2020	gansu	35995	9231.58	104.2	5.7539	27743.5	16404.1	102	1.69126	6435.77	3991.28	101.869	1.61246	95639	170.236	8979.7	2824.8	31.4576	52.23	526.74	8875	689.76	61216.2	0.067892	5113	112.522	45.44	9.13039	9.70529	5.13718	3.44864	3.95566	-2.68984	4.72315
2021	gansu	41046	9872.39	107.3	6.17394	25614.7	15010.2	100.9	1.70648	7150.14	4316.72	102.724	1.65638	104493	155.377	10243.3	3466.6	33.8426	53.33	593.449	9487.9	645.15	61211.2	0.059757	5338.49	117.484	45.44	9.1975	9.61649	5.04586	3.52172	3.9765	-2.81747	4.7663
2000	Qinghai	5087.14	3838.25	107.485	1	8497.87	8497.87	99.5	1	151.14	151.14	101.6	1	4236.4	2212.14	263.7	80.9	30.6788	34.76	16.217	4000	827.84	33113.6	1.25625	1100	15.2291	72.23	8.25277	9.04757	7.70171	3.42357	3.54847	0.228131	2.72321
2001	Qinghai	5735	3816.97	110.284	1.10284	8471.03	8260.39	102.6	1.0255	196.346	195.759	100.3	1.003	4329.34	1971.4	300.1	96.1	32.0227	36.32	24.631	9800	827.7	81114.6	2.70265	1300	17.9981	72.23	8.24721	9.01923	7.5865	3.46644	3.59237	0.994233	2.89027
2002	Qinghai	6426	3775.72	110.79	1.22184	9338.03	8898.5	102.3	1.04939	232.35	224.472	103.2	1.0351	4609.06	1785.04	340.7	113	33.167	37.68	33.272	14300	827.7	118361	3.47457	1100	15.2291	72.23	8.23635	9.09364	7.4872	3.50156	3.62913	1.24547	2.72321
2003	Qinghai	7277	3802.33	110.734	1.35299	8557.32	7994.64	102.002	1.07038	255.62	242.111	102	1.0558	5291.15	1657.79	385	132.2	34.3377	38.16	38.619	16900	827.7	139881	3.58486	1100	15.2291	72.23	8.24337	8.98653	7.41324	3.53624	3.64179	1.27672	2.72321
2004	Qinghai	8606	4043.2	111.225	1.50486	10464.9	9478.24	103.152	1.1041	289.18	266.437	102.8	1.08536	6413.39	1556.17	443.7	154.4	34.7983	38.5	36.918	22500	827.68	186228	3.99545	1100	15.2291	72.23	8.30479	9.15675	7.34998	3.54957	3.65066	1.38516	2.72321
2005	Qinghai	10044.7	4553.51	111.195	1.67333	10990.8	9879.46	100.759	1.11249	329.81	297.621	102.1	1.10815	8122.26	1551.12	499.4	190.3	38.1057	39.25	37.297	26600	819.17	217899	4.01051	1100	15.2291	72.23	8.42365	9.19821	7.34673	3.64036	3.66995	1.38892	2.72321
2006	Qinghai	11762	4807.44	111.26	1.86175	11649.1	10307.4	101.59	1.13018	408.54	360.027	102.4	1.13475	10205.4	1532.86	585.2	228.1	38.9781	39.26	42.115	27500	797.18	219224	3.38049	1700	23.5359	72.23	8.47792	9.24062	7.33489	3.663	3.67021	1.21802	3.15853
2007	Qinghai	14257	5080.3	111.69	2.07939	13637.7	11309.2	106.644	1.2059	482.84	408.353	104.2	1.18241	12811.7	1483.22	720.1	275.3	38.2308	40.07	46.999	31000	760.4	235724	2.95634	1700	23.5359	72.23	8.53313	9.33337	7.30197	3.64364	3.69063	1.08395	3.15853
2008	Qinghai	17389	5421.18	112.08	2.33058	15105.2	11378	110.087	1.32758	583.24	446.434	110.49	1.30644	15734.7	1416.24	896.9	350.3	39.0568	40.86	48.4889	22000	694.51	152792	1.49999	1700	23.5359	72.23	8.59807	9.33944	7.25576	3.66502	3.71015	0.405458	3.15853
2009	Qinghai	19454	5228.94	109.6	2.55431	15983.8	11729	102.648	1.36276	798.23	605.545	100.9	1.3182	19873.7	1683.72	939.7	365.7	38.9167	41.9	52.5674	21500	683.1	146867	1.35828	1700	23.5359	72.23	8.56196	9.36982	7.42876	3.66142	3.73529	0.306219	3.15853
2010	Qinghai	24115	5865.16	114.5	2.92469	18284.7	12736.1	105.354	1.43566	1016.87	743.024	103.82	1.36856	24490.4	1746	1144.2	444.2	38.8219	44.72	56.9313	21900	676.95	148252	1.09781	1900	26.3049	72.23	8.67679	9.4522	7.46508	3.65898	3.80042	0.093317	3.26976
2011	Qinghai	29522	6351.4	112.3	3.28443	27772.1	18225.4	106.138	1.52381	1435.58	984.86	106.51	1.45765	29269.7	1759.24	1370.4	553.1	40.3605	46.53	57.2374	16900	645.88	109154	0.653443	1900	26.3049	72.23	8.75643	9.81057	7.47264	3.69785	3.8401	-0.4255	3.26976
2012	Qinghai	33181	6349.2	111.3	3.65557	25023.6	15934.1	103.06	1.57044	1883.42	1264.03	102.22	1.49001	34500.8	1908.77	1528.5	620.2	40.5757	47.85	56.5108	20578	631.25	129899	0.686009	1900	26.3049	72.23	8.75608	9.67622	7.55421	3.70317	3.86807	-0.376865	3.26976
2013	Qinghai	36875	6421.24	109.9	4.01747	24260.4	14861.1	103.948	1.63248	2361.09	1561.2	101.5	1.51236	40853.9	2061.91	1713.3	681	39.7479	49.29	61.2909	9372.3	619.32	58044.5	0.273529	1900	26.3049	72.23	8.76737	9.6065	7.63139	3.68256	3.89772	-1.29635	3.26976
2014	Qinghai	39671	6369.11	108.2	4.3469	31167.5	18579.4	102.8	1.67753	2861.23	1875.02	100.9	1.52597	48915	2282.77	1847.7	714.8	38.6859	50.84	63.0335	5010	614.28	30775.4	0.133613	2124.6	29.4144	72.23	8.75922	9.82981	7.73314	3.65548	3.92868	-2.01281	3.38148
2015	Qinghai	41252	5852.84	107.186	4.65927	38719.5	22492	102.619	1.72148	3210.63	2143	98.18	1.4982	53741.3	2500.52	2011	761.1	37.8468	51.67	65.3634	5500	622.84	34256.2	0.141727	2349.5	32.5281	72.23	8.67468	10.0209	7.82426	3.63355	3.94488	-1.95385	3.4821
2016	Qinghai	43531	5768.09	107.1	4.99007	42837	24439	101.821	1.75281	3528.05	2363.61	99.63	1.49265	59113.3	2621.14	2258.2	867.7	38.4244	53.55	69.4698	1495	664.23	9930.24	0.038602	2349.2	32.5239	72.23	8.6601	10.1039	7.87136	3.64869	3.98062	-3.25445	3.48198
2017	Qinghai	44047	5770.54	106.4	5.30944	40045.5	22508.8	101.498	1.77911	3883.55	2452.43	106.09	1.58356	62902.8	2770.7	2465.1	975.7	39.5805	55.45	74.8962	1833	675.18	12376	0.04715	2349.49	32.5279	72.23	8.66052	10.0217	7.92686	3.67834	4.01548	-3.05442	3.4821
2018	Qinghai	47689.5	5998.26	106.3	5.64392	52330.8	28685.5	102.54	1.8243	4167.05	2522.24	104.33	1.65212	63413.6	2817.72	2748	1093.7	39.7999	57.27	78.1702	446	661.74	2951.36	0.010301	2349.05	32.5219	72.23	8.69922	10.2641	7.94368	3.68386	4.04778	-4.57551	3.48191
2019	Qinghai	48981.5	5975.13	105.4	5.9487	60792.3	32526.8	102.45	1.86899	4375.41	2583.96	102.492	1.69329	64195.8	2951	2941.1	1153.9	39.2336	58.78	82.494	6772.14	689.85	46717.6	0.157513	2449.28	33.9095	72.23	8.69536	10.3898	7.9899	3.66953	4.0738	-1.84825	3.5237
2020	Qinghai	50819	6255.75	101	6.00818	53896.8	28106.6	102.6	1.91758	3841.61	2222	102.103	1.7289	64717.6	3177.59	3009.8	1143.2	37.9826	60.08	87.3082	2552	689.76	17602.7	0.05856	2975	41.1879	72.23	8.74126	10.2438	8.06388	3.63713	4.09568	-2.8377	3.71814
2021	Qinghai	56398	6648.27	105.4	6.33262	55637.8	28642.2	101.3	1.94251	3730.2	2096.63	102.906	1.77914	65708.8	3122.36	3346.6	1332.6	39.8195	61.02	92.9404	321	645.15	2070.93	0.006188	2974.79	41.1849	72.23	8.80211	10.2626	8.04634	3.68436	4.1112	-5.08514	3.71807
2000	Ningxia	5375.66	5087.14	108.419	1	14223.8	14223.8	99.6	1	157.52	157.52	104.5	1	1575.2	1436.07	295	121.4	41.1525	32.56	12.798	9100	827.84	75333.4	2.83667	700	105.422	6.64	8.53447	9.56267	7.26966	3.71729	3.48308	1.04263	4.65797
2001	Ningxia	6039.05	5200.23	108.136	1.08136	14229	14006.3	101.6	1.0159	191.083	188.259	101.5	1.015	1612.24	1283.15	337.4	135.9	40.2786	33.33	18.132	5100	827.7	42212.7	1.25095	800	120.482	6.64	8.55646	9.54726	7.15707	3.69582	3.50646	0.223903	4.7915
2002	Ningxia	6647.32	5259.29	108.567	1.174	13016.8	12889.1	99.4	1.00991	226.98	222.071	100.7	1.0221	1679.54	1221.91	377.2	153.1	40.5885	34.17	23.796	3200	827.7	26486.4	0.702268	800	120.482	6.64	8.56775	9.46414	7.10817	3.70349	3.53135	-0.35344	4.7915
2003	Ningxia	7733.77	5378.46	111.002	1.30316	12003.7	11693.1	101.655	1.02657	317.99	304.207	102.27	1.04531	1822.51	1195.47	442.6	191.8	43.3348	36.94	32.921	7200	827.7	59594.4	1.33812	800	120.482	6.64	8.59016	9.36675	7.0863	3.76896	3.60929	0.291266	4.7915
2004	Ningxia	9198.69	5718.81	109.659	1.42904	11439.2	10746.6	103.691	1.06445	376.2	342.952	104.94	1.09694	1990.5	1233.58	519.9	232.6	44.7394	40.58	29.632	12500	827.68	103460	1.92606	800	120.482	6.64	8.65152	9.28234	7.11768	3.80085	3.70328	0.655476	4.7915
2005	Ningxia	10238.8	6002.84	109.4	1.56337	6685.16	6187.57	101.497	1.08042	443.25	395.921	102.06	1.11954	2195.33	1400.63	579.9	259.8	44.8008	42.28	76.3861	14100	819.17	115503	1.88542	800	120.482	6.64	8.69999	8.7303	7.24468	3.80223	3.74431	0.634151	4.7915
2006	Ningxia	11846.7	6317.71	111.196	1.7384	12350.2	11213.4	101.936	1.10138	498.75	439.778	101.3	1.1341	2424.36	1493.54	683.3	321.9	47.1096	43	51.177	13800	797.18	110011	1.51551	800	120.482	6.64	8.75111	9.32486	7.30891	3.85248	3.7612	0.415752	4.7915
2007	Ningxia	14649	6856.35	111.396	1.93651	13094.9	11269.7	105.41	1.16195	599.8	512.48	103.2	1.17039	2704.1	1459.86	877.6	422	48.0857	44.02	70.1249	17000	760.4	129268	1.40645	800	120.482	6.64	8.83293	9.32987	7.28609	3.87298	3.78464	0.341069	4.7915
2008	Ningxia	17892	7461.24	110.9	2.14759	16482.7	13076.5	108.481	1.26049	828.85	649.889	108.97	1.27537	3094.4	1381.21	1139.2	558.1	48.9905	44.98	72.8606	12100	694.51	84035.7	0.698017	800	120.482	6.64	8.91748	9.47857	7.23071	3.89163	3.80622	-0.359512	4.7915
2009	Ningxia	21777	7616.14	110.6	2.37523	15117.1	11903.8	100.748	1.26994	1075.91	841.922	100.2	1.27792	3639.26	1568.94	1266.7	593	46.8146	46.1	80.0563	14200	683.1	97000.2	0.716763	900	135.542	6.64	8.93802	9.38461	7.35815	3.84619	3.83081	-0.33301	4.90928
2010	Ningxia	26860	8245.32	112.2	2.66501	17205.5	13018.4	104.071	1.32163	1444.16	1084.43	104.21	1.33172	4374.32	1558.21	1571.7	733.4	46.6628	47.9	88.1057	8100	676.95	54832.9	0.324523	1200	180.723	6.64	9.0174	9.47412	7.35129	3.84295	3.86912	-1.1254	5.19697
2011	Ningxia	33043	8988.48	110.8	2.95283	38594	27460.9	106.338	1.40542	1644.74	1148.77	107.51	1.43173	5103.16	1515.15	1931.8	919.8	47.6136	50.2	88.277	20200	645.88	130468	0.620622	1300	195.783	6.64	9.1037	10.2205	7.32327	3.86312	3.91601	-0.477033	5.27701
2012	Ningxia	36394	9076.84	110.3	3.25697	27971.4	19506.6	102.035	1.43395	2096.86	1442.63	101.52	1.4535	6055.89	1619	2131	992.5	46.5744	51.15	97.5629	21820	631.25	137739	0.588303	1300	195.783	6.64	9.11348	9.87851	7.38956	3.84105	3.93476	-0.530513	5.27701
2013	Ningxia	39613	9178.67	108.6	3.53707	23777.4	16035	103.408	1.48285	2651.14	1827.63	99.8	1.45059	7302.15	1755.12	2327.7	1059.5	45.517	52.84	104.463	14814	619.32	91746.1	0.35594	1300	195.783	6.64	9.12464	9.68253	7.47029	3.81809	3.96727	-1.03299	5.27701
2014	Ningxia	41834	9126.28	106.8	3.77759	26140.6	17305.1	101.9	1.51057	3173.79	2170.57	100.8	1.46219	8771.71	1977.24	2473.9	1113.7	45.018	54.82	91.3479	9244	614.28	56784	0.20633	1289.47	194.197	6.64	9.11891	9.75876	7.58946	3.80706	4.00406	-1.57828	5.26887
2015	Ningxia	43805	8853.75	106.9	4.03824	37256.8	24383.6	101.15	1.52795	3505.45	2459.11	97.49	1.42549	10388.7	2083.48	2579.4	1116.8	43.2969	56.98	87.1149	18639	622.84	116091	0.398696	1289.47	194.197	6.64	9.0886	10.1017	7.64179	3.76808	4.0427	-0.919556	5.26887
2016	Ningxia	47194	8723.52	107	4.32092	36215.8	23361.2	101.458	1.55025	3794.25	2673.2	99.57	1.41936	12064.6	2125.31	2781.4	1179.7	42.4139	58.74	94.507	25363	664.23	168469	0.531683	1320.1	198.81	6.64	9.07378	10.0588	7.66167	3.74748	4.07312	-0.631708	5.29235
2017	Ningxia	50765	8295.98	106.7	4.61042	37033.1	23514.5	101.592	1.5749	3728.38	2480.45	105.9	1.50311	13386.9	1965.53	3200.3	1406	43.9334	60.95	94.4824	31140	675.18	210251	0.610563	1352.1	203.63	6.64	9.02353	10.0654	7.58352	3.78267	4.11005	-0.493374	5.3163
2018	Ningxia	54094.2	8449.7	105.96	4.8852	36012.4	22345.8	102.331	1.6116	3049.81	1960.2	103.51	1.55587	14061.9	1806.55	3510.2	1488.1	42.3936	62.15	102.499	21443	661.74	141897	0.382969	1373.05	206.785	6.64	9.04189	10.0144	7.49918	3.747	4.12955	-0.959801	5.33168
2019	Ningxia	54217	8233.98	105.5	5.15389	35770	21747.4	102.061	1.6448	2735.68	1723.45	102.022	1.58733	14435.4	1712.57	3748.5	1587.1	42.3396	63.63	114.67	25123	689.85	173311	0.46235	1552.94	233.876	6.64	9.01602	9.98725	7.44575	3.74572	4.15309	-0.771433	5.45479
2020	Ningxia	54528	8458.3	103.1	5.31366	36466.8	21843.3	101.5	1.66947	2845.11	1763.19	101.656	1.61361	14812.8	1635.81	3956.3	1629.3	41.1824	64.96	123.855	27242	689.76	187904	0.479281	1663	250.452	6.64	9.0429	9.99165	7.39989	3.71801	4.17377	-0.735468	5.52327
2021	Ningxia	62549	8905.94	106.1	5.63779	40637.4	24005.5	101.4	1.69284	2907.7	1757.86	102.51	1.65412	15148.7	1453	4522.3	2021.6	44.7029	66.04	131.052	29300	645.15	189029	0.417993	1677.85	252.688	6.64	9.09447	10.086	7.28138	3.80004	4.19026	-0.872291	5.53216
2000	Xinjiang	7372	5375.66	106.2	1	9334.15	9334.15	99.4	1	610.39	610.39	103.6	1	6103.9	115.518	1363.6	525	38.501	33.76	61.918	1900	827.84	15729	0.115285	2300	13.8554	166	8.58964	9.14143	4.74942	3.65068	3.51928	-2.16035	2.62867
2001	Xinjiang	7945	5584.69	107	1.07	10429.7	10032.4	104	1.0396	705.997	688.778	102.5	1.025	6206.7	108.088	1491.6	560.5	37.5771	33.75	105.925	2000	827.7	16554	0.110981	2800	16.8675	166	8.62778	9.21358	4.68295	3.62639	3.51898	-2.1984	2.82539
2002	Xinjiang	8457	5662.1	106.5	1.13955	11274.4	10906	99.4	1.03378	800.09	779.018	100.2	1.02705	6389.88	104.151	1612.6	589.2	36.5373	33.84	102.239	4300	827.7	35591.1	0.220699	2800	16.8675	166	8.64155	9.29707	4.64584	3.59833	3.52164	-1.51096	2.82539
2003	Xinjiang	9828	5934.61	110.5	1.2592	9541.67	9192.21	100.411	1.03802	973.39	916.235	103.44	1.06238	6692.68	96.4698	1889.2	700.3	37.0686	34.39	131.417	4000	827.7	33108	0.175514	2800	16.8675	166	8.68856	9.12611	4.56923	3.61277	3.53777	-1.74004	2.82539
2004	Xinjiang	11337	6436.97	109.7	1.38135	8986.68	8429.12	102.712	1.06615	1147.15	1033.29	104.5	1.11019	7083.48	91.7112	2170.4	887.1	40.8727	35.16	174.033	4600	827.68	38073.3	0.172348	2800	16.8675	166	8.76981	9.03945	4.51864	3.71046	3.55991	-1.75824	2.82539
2005	Xinjiang	13108	6549.17	108.8	1.5029	10626.6	9895.07	100.729	1.07393	1339.06	1173.42	102.79	1.14116	7576.88	87.0991	2520.5	1127.1	44.7173	37.15	162.886	4700	819.17	38501	0.147842	2800	16.8675	166	8.78709	9.19979	4.46705	3.80036	3.61496	-1.91161	2.82539
2006	Xinjiang	15000	6814.69	108.7	1.63366	10933.7	10049.4	101.312	1.088	1567.05	1343.65	102.2	1.16627	8193.15	81.9788	2957.3	1409.8	47.6719	37.94	185.941	10400	797.18	82906.7	0.272248	2800	16.8675	166	8.82684	9.21527	4.40646	3.86434	3.63601	-1.30104	2.82539
2007	Xinjiang	16999	7564.65	109.9	1.79539	10373.1	9037.95	105.485	1.14773	1850.84	1520.09	104.4	1.21758	8926.7	77.26	3500	1588.5	45.3857	39.15	235.375	12500	760.4	95050	0.269786	2800	16.8675	166	8.93124	9.10919	4.34718	3.8152	3.6674	-1.31013	2.82539
2008	Xinjiang	19893	8331.22	108.9	1.95518	11461.5	9241.38	108.056	1.24024	2259.97	1669.31	111.19	1.35383	9739.05	74.6987	4142.5	1991.8	48.0821	39.64	241.684	19000	694.51	131957	0.315444	2800	16.8675	166	9.02777	9.13145	4.31346	3.87291	3.67984	-1.15377	2.82539
2009	Xinjiang	19942	9168.38	106.5	2.08226	12980.5	10389.3	100.738	1.24941	2725.45	2054.22	98	1.32675	10858.3	85.8923	4237	1846	43.5686	39.85	242.349	21600	683.1	147550	0.34498	3700	22.2892	166	9.12352	9.24853	4.45309	3.77434	3.68512	-1.06427	3.1041
2010	Xinjiang	25034	10078.8	109.3	2.27592	19321.3	14822.5	104.33	1.30351	3423.24	2467.64	104.56	1.38725	12283.6	81.6074	5360.2	2479.8	46.2632	43.01	249.256	23700	676.95	160437	0.295058	4200	25.3012	166	9.21819	9.6039	4.40192	3.83435	3.76143	-1.22058	3.23085
2011	Xinjiang	30087	11190.3	110.7	2.51944	20948.1	15168	105.949	1.38107	4632.14	3118.59	107.07	1.48533	14222.9	78.1255	6532	3093.4	47.3576	43.73	258.09	33500	645.88	216370	0.327335	4300	25.9036	166	9.3228	9.62694	4.35832	3.85773	3.77803	-1.11677	3.25438
2012	Xinjiang	33796	11174.2	110.8	2.79154	20200.7	14087.3	103.826	1.43397	6158.78	4123.31	100.56	1.49365	16980.8	81.706	7411.8	3325.9	44.873	44.22	270.336	40795	631.25	257518	0.343115	4700	28.3133	166	9.32136	9.55303	4.40313	3.80384	3.78918	-1.06969	3.34333
2013	Xinjiang	37553	11199.4	109.6	3.05953	22316	14971.1	103.946	1.49061	7732.3	5151.03	100.5	1.50112	20501.7	87.007	8392.6	3479.9	41.4639	44.94	275.603	48102	619.32	297905	0.352808	4700	28.3133	166	9.32362	9.61388	4.46599	3.72482	3.80533	-1.04183	3.34333
2014	Xinjiang	40648	11074.3	108.4	3.31653	21894.3	14384.6	102.1	1.52206	9447.74	6274.97	100.3	1.50562	24808.5	94.6809	9264.5	3829.3	41.333	46.79	301.122	41700	614.28	256155	0.276224	5462.83	32.9086	166	9.31238	9.57391	4.55051	3.72166	3.84567	-1.28654	3.49373
2015	Xinjiang	40036	10847.5	106.6	3.53542	29475	19255.4	100.567	1.53074	10813	7309.69	98.25	1.47927	29736.6	111.624	9306.9	3446.1	37.0274	48.78	288.914	45250	622.84	281835	0.302243	5867.64	35.3472	166	9.29169	9.86555	4.71514	3.61166	3.88732	-1.19652	3.56522
2016	Xinjiang	40564	10922.2	105.3	3.72279	27614.8	17796.4	101.368	1.55171	10287.5	6960.71	99.91	1.47794	33842.6	125.271	9630.8	3446.1	35.7821	50.42	294.304	40076	664.23	266197	0.27586	5869	35.3554	166	9.29855	9.78675	4.83048	3.57745	3.92039	-1.28786	3.56545
2017	Xinjiang	44941	11010.9	105.7	3.93499	26918.4	16975.8	102.187	1.58569	12089.1	7902.32	103.51	1.52982	38496	119.955	11159.9	4096.2	36.7046	51.9	332.475	19613	675.18	132423	0.12169	5946.9	35.8247	166	9.30664	9.73954	4.78712	3.6029	3.94932	-2.10628	3.57864
2018	Xinjiang	49474.7	11073.1	104.144	4.09807	29632.3	18315.5	102.029	1.61788	9042.66	5702.23	103.66	1.58581	40502.6	109.778	12809.4	4657.2	36.3577	54.01	351.511	20526	661.74	135829	0.111343	5959.39	35.8999	166	9.31227	9.8155	4.69846	3.59341	3.98917	-2.19514	3.58073
2019	Xinjiang	54280	10519.6	104.5	4.28248	37354.6	22649.2	101.944	1.64927	9268.73	5685.23	102.807	1.63032	42299.6	106.166	13597.1	4784.4	35.1869	55.51	375.243	33100	689.85	228340	0.167933	6935.38	41.7794	166	9.261	10.0279	4.665	3.56067	4.01656	-1.78419	3.7324
2020	Xinjiang	53593	10261.9	102	4.36813	35135	20988.6	101.5	1.67401	10770.3	6501.94	101.604	1.65647	44740.8	107.334	13800.7	4786.7	34.6845	56.53	424.27	21600	689.76	148988	0.107981	7831	47.1747	166	9.23619	9.95173	4.67594	3.54629	4.03477	-2.2258	3.85386
2021	Xinjiang	61725	11094.6	106.3	4.64332	33096.5	19536.4	101.2	1.69409	12385.8	7309.94	102.289	1.69438	47755.6	94.7762	15983.6	5967.4	37.3345	57.26	526.136	23700	645.15	152901	0.095661	7829.88	47.168	166	9.31421	9.88003	4.55152	3.61992	4.0476	-2.34694	3.85372
